# Supplementary material for: Rift-induced disruption of cratonic keels drives kimberlite volcanism
Source: Nature. 2023 Jul 26;620(7973):344–50. doi: 10.1038/s41586-023-06193-3 (PMC10727985; doi:10.1038/s41586-023-06193-3)
Supplement: Supplementary file 2 — Time series used in this study (1-Myr resolution). Age, age in millions of years; Frag, the continental fragmentation index; dFrag_9Myr, rate of change of fragmentation or ΔF, calculated over a moving window of t ± 4 Myr at 1-Myr intervals); Kimberlites, number of kimberlites of a given age; CorrKimberlites, the number of kimberlites weighted inversely according to surface preservation as shown in Extended Data Fig. 2c; LIPstart, the number of LIPs that initiated at a given time. All data sources are provided in Methods. [file 41586_2023_6193_MOESM2_ESM.csv]

Age	Frag	dFrag_9Myr	Kimberlites	CorrKimberlites	LIPstart
-1000	0.00129683368624148	NA	2	7.76347506277993	4
-999	0.00129549972724676	NA	0	0	0
-998	0.00129612866986626	NA	0	0	0
-997	0.00128888833023764	NA	0	0	0
-996	0.00129240651332548	-3.96856463286559e-06	0	0	0
-995	0.00126780630540939	-3.6650926759256e-06	0	0	0
-994	0.00127189939547188	-1.84340061586835e-06	0	0	0
-993	0.0012746434607768	-4.10742638313331e-07	0	0	0
-992	0.00127033256000523	7.48026685878621e-07	0	0	0
-991	0.00127211963369747	1.79341692803091e-06	0	0	0
-990	0.00129038187085163	1.10669661180107e-06	0	0	0
-989	0.00128248071724095	5.71804417833262e-07	0	0	0
-988	0.00128401082381994	2.81576676745532e-07	0	0	0
-987	0.00127669303212513	-1.39369829405549e-07	0	0	0
-986	0.00127753326334442	-2.83923150685932e-07	0	0	0
-985	0.001277126062084	-9.20453860151675e-08	0	0	0
-984	0.00127867261389908	-2.83593225748342e-07	0	0	0
-983	0.00128310774666816	7.4048204526624e-08	0	0	0
-982	0.00128821359899165	1.07415557740012e-06	0	0	0
-981	0.00127445576016176	1.03955698208703e-07	0	0	0
-980	0.00127459929043659	-6.80019882685123e-07	0	0	0
-979	0.00127895413956188	-1.65757808750255e-06	0	0	0
-978	0.00129647419725486	-1.58028672456486e-06	0	0	0
-977	0.0012708145907322	-1.10973335645552e-08	0	0	0
-976	0.00127243728862914	-2.4723088388328e-07	0	0	0
-975	0.00126642816613772	-4.14055242654858e-07	1	3.69361416572776	0
-974	0.00127364588175235	-7.94851751811208e-07	0	0	0
-973	0.00128727657053998	6.07308778129626e-07	0	0	0
-972	0.00127715976784464	4.73263951183226e-07	0	0	0
-971	0.00127869599479503	5.91384414749363e-08	0	0	0
-970	0.00127106702722225	-3.7692639631662e-06	0	0	0
-969	0.00127393953260758	-5.24863576366527e-06	0	0	0
-968	0.00127733729424578	-6.78583141486737e-06	1	3.63749771119558	0
-967	0.00127273838751157	-8.32910336527676e-06	0	0	0
-966	0.00122911091192246	-7.97396909026165e-06	0	0	0
-965	0.00124599491291248	-8.72765977806654e-06	0	0	0
-964	0.00122117645195743	-7.17725837813175e-06	0	0	0
-963	0.00121720628119287	-4.20154356827753e-06	0	0	0
-962	0.0012287737192233	-9.87033677106542e-07	0	0	0
-961	0.00120919698535404	-3.91918577273234e-06	0	0	0
-960	0.00122470022447142	-4.60127470217077e-06	0	0	0
-959	0.00122952289653843	-4.42843582635277e-06	0	0	0
-958	0.00122689985674911	-5.46347820389547e-06	0	0	0
-957	0.00117777463874293	-5.39572786332387e-06	0	0	0
-956	0.00117758651670333	-6.01310842774553e-06	0	0	0
-955	0.00120433141092369	-3.24464002158141e-06	0	0	0
-954	0.00118696464532056	-3.47311025712844e-07	0	0	0
-953	0.00118148682958615	2.69898135009455e-06	0	0	0
-952	0.00118385906093854	2.40788575484315e-06	0	0	0
-951	0.00120893326549672	2.30407177937295e-07	0	0	0
-950	0.00120089609451485	-5.74512529202928e-07	0	0	0
-949	0.00119925264444469	-2.18889766733322e-06	0	0	0
-948	0.00120368654431043	-5.99370163227497e-06	0	0	0
-947	0.00118210392852699	-9.14061582660362e-06	0	0	1
-946	0.00117039054675394	-9.51530210296531e-06	0	0	0
-945	0.00117147180625057	-1.01526568608074e-05	0	0	0
-944	0.00114158958374891	-9.90947258463295e-06	0	0	0
-943	0.00113851832965831	-4.6838527172361e-06	0	0	0
-942	0.00113742380991003	-3.33629839535926e-06	0	0	0
-941	0.00112565288251848	-1.78944785131318e-06	0	0	0
-940	0.00112210447761734	-3.73076576707168e-07	1	3.42487251943963	0
-939	0.00117201159494666	-4.29937528054058e-07	0	0	0
-938	0.00113290014415222	1.54679244826269e-06	0	0	0
-937	0.00113823036860739	9.34854186688902e-07	0	0	0
-936	0.00112688156065836	-1.41737122262741e-07	0	0	0
-935	0.00113098829399808	-1.93986369809083e-06	0	0	0
-934	0.00116268090308858	-2.65218728037844e-06	0	0	0
-933	0.00113125967256314	-5.27118038156913e-06	0	0	0
-932	0.00113746250175518	-7.12282807330741e-06	0	0	0
-931	0.00113402738368764	-9.22010571404002e-06	0	0	0
-930	0.00109091125844667	-1.03660964390935e-05	0	0	1
-929	0.00109092544503118	-7.9876525592802e-06	0	0	0
-928	0.00108527917082375	-6.55065883889193e-06	0	0	0
-927	0.00108254293207921	-1.17979785263664e-06	0	0	0
-926	0.00108059416199496	4.19784059071414e-06	0	0	0
-925	0.00108124638670405	6.60806133060902e-06	0	0	0
-924	0.00108604254337334	8.07051712032834e-06	0	0	1
-923	0.00112599273357385	8.42554986778228e-06	0	0	0
-922	0.00112752085096938	8.22553835789488e-06	0	0	0
-921	0.00113527810878918	6.99577596761802e-06	0	0	0
-920	0.00113213561389154	5.34660167043793e-06	0	0	1
-919	0.00113288465323194	2.74453317064269e-06	1	3.27721023916211	0
-918	0.00113988065840454	2.00527774542199e-06	0	0	0
-917	0.00114120478938534	1.3721366054685e-06	0	0	0
-916	0.00114925098674302	1.38845690808821e-06	0	0	0
-915	0.00114596352787693	1.71061256544672e-06	0	0	0
-914	0.00113894823237081	1.28569625545142e-06	0	0	0
-913	0.00114186867460465	1.3901021329719e-06	0	0	0
-912	0.0011455009798773	9.95054381368863e-07	0	0	0
-911	0.00115657234659247	1.41539528363959e-06	0	0	0
-910	0.0011505391510819	1.258975393512e-06	0	0	0
-909	0.00115414760189137	7.10803601733729e-07	0	0	0
-908	0.00114856736960022	2.84985682757533e-07	0	0	0
-907	0.00115258109776495	-6.87153957198275e-08	0	0	0
-906	0.00114887153721708	5.61167283929804e-07	0	0	0
-905	0.00115249138041	1.03789087078547e-06	0	0	0
-904	0.00115406192271953	1.71581608168538e-06	0	0	0
-903	0.00115365160576492	1.5213374485964e-06	0	0	0
-902	0.00115660381021477	1.09637575906111e-06	0	0	0
-901	0.00116185578411665	7.82226348712538e-07	0	0	0
-900	0.00116319240322415	4.565893873789e-07	0	0	0
-899	0.00115934283626145	-4.85153323930349e-08	0	0	0
-898	0.00115356229687416	-5.21746486478494e-07	0	0	0
-897	0.0011601067315241	-9.38235216134343e-07	0	0	0
-896	0.00115821841284492	-2.44927550999297e-07	0	0	0
-895	0.00115499497669017	4.88326806390091e-07	0	0	0
-894	0.0011562192398614	1.01127927336078e-06	0	0	0
-893	0.00115402202918965	5.94124301956423e-07	0	0	0
-892	0.00116345856247788	1.58576032124995e-06	0	0	0
-891	0.00116278768356763	1.57746882013198e-06	0	0	0
-890	0.00116434393400058	9.91779246793378e-07	0	0	0
-889	0.00115871827109386	3.0141652503447e-07	0	0	0
-888	0.00117295858619682	2.57958868152463e-07	0	0	0
-887	0.0011635330354078	1.3319124261032e-07	0	0	0
-886	0.00116023001515865	3.16617272400196e-07	1	3.07085258726451	0
-885	0.00115843834858544	9.27989865625663e-08	0	0	0
-884	0.00117144321507929	-4.24911824998685e-07	0	0	0
-883	0.00116278319541151	6.60694516388899e-07	0	0	0
-882	0.00116807585711271	5.98698923539076e-07	0	0	0
-881	0.00116134392272337	5.67003182363163e-07	0	0	1
-880	0.00116321761065162	6.34952788119864e-07	0	0	0
-879	0.00117059180895659	1.38884617451814e-06	0	0	0
-878	0.00116456802411924	1.54663051873952e-06	0	0	0
-877	0.00116941004438365	1.8840333281179e-06	0	0	0
-876	0.00117543931511041	2.04120116178476e-06	0	0	0
-875	0.00117372263033396	1.28397463688034e-06	0	0	0
-874	0.0011761758730997	9.36911152138966e-07	0	0	0
-873	0.0011756024923726	6.93708775770432e-07	0	0	1
-872	0.00118319554453858	6.18972558364522e-07	0	0	0
-871	0.00117260042470349	5.46711161396376e-07	0	0	0
-870	0.0011718808259377	7.3655842942713e-07	0	0	0
-869	0.00118129072785525	1.12910907713956e-06	0	0	0
-868	0.00118194587084319	7.30056373858104e-07	0	0	0
-867	0.00117758036135619	1.07278627890804e-06	0	0	0
-866	0.00118419310886318	1.11030788228444e-06	0	0	0
-865	0.00118678472573353	1.11261078217245e-06	0	0	0
-864	0.00117827961453595	8.67810542949065e-07	0	0	0
-863	0.00118058431899429	2.21068940025525e-06	0	0	0
-862	0.00118859728787697	8.56091676005977e-07	0	0	0
-861	0.00119296772157525	5.92907919320253e-07	0	0	0
-860	0.00118277052100103	4.08605157262356e-07	0	0	0
-859	0.0012061367270005	1.40966409730416e-06	0	0	0
-858	0.00117717917917525	2.64967396605499e-07	0	0	0
-857	0.00118518415875973	-1.50033452619297e-07	0	0	0
-856	0.00118337561506535	-4.54806852106918e-07	0	0	0
-855	0.00121093515192677	-1.05779141052744e-06	0	0	0
-854	0.00118403182109045	-2.58335872926272e-06	0	0	0
-853	0.00118582292328325	-3.78630320161325e-06	0	0	0
-852	0.00118131970175802	-5.15680079717418e-06	0	0	0
-851	0.00118668103013749	-6.76045699454072e-06	0	0	0
-850	0.00114461215851754	-5.2909235756982e-06	0	0	2
-849	0.00117026729387414	-4.81670488316935e-06	1	2.87836011051835	0
-848	0.0011560198012201	-4.02887440758081e-06	0	0	0
-847	0.00114749201242609	-3.06018683449768e-06	0	0	0
-846	0.00115016953493263	-7.68186255371286e-07	0	0	0
-845	0.0011536775733348	-1.21738484676376e-06	0	0	1
-844	0.00114855431040079	3.6137369396229e-07	0	0	0
-843	0.00114757904054913	8.80689997670382e-07	0	0	0
-842	0.00115229190986321	6.75918347056396e-07	0	0	0
-841	0.00115516273176179	2.96718834348989e-06	1	2.84056422367739	0
-840	0.00115615081285889	4.18345608349265e-06	0	0	0
-839	0.00115453942486735	5.0273814310904e-06	0	0	0
-838	0.00115396774745685	4.87554245513175e-06	0	0	0
-837	0.00118968040278707	4.4836548013184e-06	0	0	0
-836	0.00117904803790151	4.01205832881179e-06	0	0	0
-835	0.00118620959682463	3.2868597493529e-06	0	0	0
-834	0.00118190604089182	3.90876892686426e-07	0	0	0
-833	0.00118099597416706	-2.72816962627226e-06	0	0	1
-832	0.0011833878305894	-1.21919202533267e-06	0	0	0
-831	0.00118540497232065	-8.3917438673803e-07	0	0	0
-830	0.0011621709830174	5.8747142175404e-07	0	0	0
-829	0.00116144751438366	4.06762967597195e-07	0	0	0
-828	0.00118809699875106	5.70705866584581e-07	0	0	1
-827	0.00118405720441383	7.53737900060837e-07	0	0	1
-826	0.00119205696993647	1.89263097907261e-06	0	0	0
-825	0.00117478794419072	-1.07769117978433e-06	0	0	0
-824	0.00117931577371855	-3.5636295983552e-06	0	0	0
-823	0.00117619224009583	-1.66139609064579e-06	0	0	0
-822	0.0011862098309914	-2.42312279201992e-06	0	0	0
-821	0.00115381530372012	-2.23710590392965e-06	0	0	0
-820	0.00115989647579227	-1.51530822310348e-06	0	0	0
-819	0.00119201943957938	-8.86874445734051e-07	0	0	0
-818	0.00115809038957174	-3.21638296214486e-07	0	0	0
-817	0.00115581513279988	2.82129915800407e-07	0	0	0
-816	0.00117637766758897	-3.20295106124507e-09	0	0	0
-815	0.00116971485297689	-1.07014161968997e-06	1	2.71117427901945	1
-814	0.00117027107540213	-5.83862809129871e-07	0	0	0
-813	0.00115684677654667	-1.71895106974593e-06	0	0	0
-812	0.00117666265584144	-3.11579356317819e-06	0	0	0
-811	0.00116304894175507	-1.94943927663739e-06	0	0	0
-810	0.00114698161569972	-1.89905557944163e-06	0	0	1
-809	0.00115381296617171	-1.42186493841514e-06	0	0	0
-808	0.00115166136779429	-1.58158565206826e-06	0	0	0
-807	0.00116336770975612	-1.53300661292616e-06	0	0	1
-806	0.00115170417972283	-6.87314409984318e-07	0	0	0
-805	0.00115290833753523	-2.64928764013252e-06	0	0	1
-804	0.00115579435631764	-1.53109116633852e-06	0	0	0
-803	0.00113388589843385	-2.84831792566329e-07	0	0	0
-802	0.0011521655491469	2.30701247436578e-06	0	0	1
-801	0.0011274138770677	7.11353266307758e-06	1	2.65198031580645	0
-800	0.00116018529987884	1.29565877839493e-05	2	5.29570185966689	1
-799	0.00116638882477707	1.77795821935621e-05	2	5.28746876712487	1
-798	0.00117562153496787	2.0456744452646e-05	0	0	0
-797	0.00122648454263912	2.06466428117673e-05	0	0	0
-796	0.00125922246008509	1.6794344832725e-05	0	0	0
-795	0.00126689255657567	1.38017634260669e-05	0	0	0
-794	0.00128986519673698	9.6663036173097e-06	0	0	0
-793	0.001268701499422	4.09491959535974e-06	1	2.6193014171295	0
-792	0.00126814213201733	3.36715346813341e-06	0	0	0
-791	0.00127525566582658	1.56074654717378e-06	1	2.61125714478468	0
-790	0.00127912567515923	4.1864094719538e-07	1	2.60725350908969	0
-789	0.00127423013681838	5.33937010265848e-07	0	0	0
-788	0.0013079577961128	1.39816564066321e-06	0	0	0
-787	0.00127122410076775	-4.06786613692765e-07	0	0	0
-786	0.00127460141013991	-1.37987877848449e-06	0	0	0
-785	0.00126667384827507	-3.45775670884905e-07	0	0	0
-784	0.00129856462131322	-1.03203349328664e-06	1	2.5829539762746	0
-783	0.00126669189777057	-4.12973304944839e-07	0	0	1
-782	0.00126991532329078	-2.45639751620486e-06	0	0	0
-781	0.00129385065507688	-3.77070720356308e-06	0	0	0
-780	0.00127784590903234	-5.28205687096917e-06	0	0	1
-779	0.00125617004812896	-3.48222641930274e-06	0	0	1
-778	0.00124920296432028	-4.40513486566084e-06	0	0	0
-777	0.00125041276135174	-4.15107683588843e-06	0	0	1
-776	0.00125131945178503	-2.63370013111081e-06	0	0	0
-775	0.00125728508815093	1.21091943937978e-07	0	0	0
-774	0.0012459650258183	1.11270191655672e-07	0	0	0
-773	0.00125440852307192	-6.73417405255152e-07	0	0	0
-772	0.00123956243840966	-1.09398491636502e-06	0	0	0
-771	0.00126455754735259	6.2499238925916e-08	0	0	0
-770	0.00124686107565191	3.06174962287917e-06	0	0	0
-769	0.00124161969962407	6.37472070899215e-06	0	0	0
-768	0.00124367343844772	8.06660513033039e-06	0	0	0
-767	0.00126451101967611	8.64174600381829e-06	0	0	0
-766	0.00128799335962144	1.04732442435162e-05	0	0	0
-765	0.00131452631593726	8.65365288890829e-06	0	0	1
-764	0.00129679596692834	6.26684769264986e-06	0	0	0
-763	0.00130919928050252	2.57919489227048e-06	0	0	0
-762	0.00131420996534022	9.87268699124092e-07	0	0	0
-761	0.00129397731554839	-7.31822977473928e-07	0	0	0
-760	0.00130379988793255	-1.89525550984459e-06	0	0	1
-759	0.0012972650474183	-3.37643147341077e-06	0	0	0
-758	0.00131605187223395	-2.81734152981904e-06	0	0	1
-757	0.00129767667818997	-2.30859124984222e-06	0	0	0
-756	0.00127526619960074	-2.94019476227133e-06	0	0	2
-755	0.00128284795530983	-2.97404574548619e-06	0	0	1
-754	0.00129446079904484	4.88205065754636e-06	1	2.46708155616009	0
-753	0.00128375772767907	1.16708973257006e-05	0	0	0
-752	0.00128433017361749	1.60309694713656e-05	0	0	1
-751	0.00127860646059277	1.74793385369695e-05	0	0	1
-750	0.00139882586519436	1.77773502163261e-05	1	2.45250729508476	2
-749	0.00138472379259563	1.56991370195433e-05	0	0	0
-748	0.00138842914740369	1.14642606205618e-05	0	0	0
-747	0.00139545481674273	7.40723642056056e-06	0	0	0
-746	0.00139876941559817	4.44437750596584e-07	0	0	0
-745	0.0013775903528594	2.41770497657498e-06	0	0	0
-744	0.00137940163248727	2.80208434924271e-06	0	0	0
-743	0.001405264834251	3.70052562783222e-06	0	0	0
-742	0.00139906652364083	4.7661861767142e-06	0	0	0
-741	0.00141294827209	5.89848711490283e-06	0	0	1
-740	0.00141027314676265	4.61938909235002e-06	0	0	1
-739	0.00141973972038316	4.22008291017454e-06	0	0	0
-738	0.00142129356600861	4.3097629648099e-06	0	0	0
-737	0.00142460961059539	3.35513961664764e-06	0	0	0
-736	0.00142137250335704	3.08898820814242e-06	0	0	0
-735	0.00144325081905227	2.12321889385955e-06	0	0	0
-734	0.00143421890704102	1.92518960357736e-06	0	0	0
-733	0.00143354076245928	1.31367039552072e-06	0	0	0
-732	0.00143513421569728	1.47586110462101e-06	0	0	0
-731	0.00143353033967162	7.71979313285803e-07	0	0	0
-730	0.00143902752123323	1.01887815710218e-06	0	0	0
-729	0.00143570481564732	2.27664760184724e-07	0	0	0
-728	0.00144676822108088	-3.93897291095278e-07	0	0	0
-727	0.00144336317024366	-8.99883804344523e-07	0	0	0
-726	0.00143577465187354	-5.02228072611322e-07	1	2.36360921256091	0
-725	0.00142962381648192	-1.90573799709176e-06	0	0	0
-724	0.00143186749475389	-2.88632258214567e-06	0	0	1
-723	0.0014311909943505	-3.25280945104937e-06	0	0	1
-722	0.00144576466772061	-3.41016644130862e-06	0	0	0
-721	0.00141493428793764	-3.78699961615767e-06	0	0	0
-720	0.00141940824168753	-4.5233147991546e-06	0	0	1
-719	0.00141071630714789	-4.0545232191013e-06	0	0	0
-718	0.00140909659039083	-3.02378376400502e-06	0	0	0
-717	0.00140672345062142	7.91872819640189e-08	0	0	0
-716	0.0014017569644257	8.93201983665201e-07	0	0	0
-715	0.00141006225501744	2.42226369900466e-06	0	0	0
-714	0.00141388578871321	2.28175150831884e-06	0	0	0
-713	0.00142242586945434	2.24387821199141e-06	0	0	0
-712	0.00142079479945247	1.54087367332281e-06	1	2.31116308960216	0
-711	0.00142739319034839	4.00635338070774e-07	0	0	0
-710	0.00141521073709778	-1.25266674523214e-07	0	0	0
-709	0.00141989857394695	-3.51020610798941e-07	0	0	0
-708	0.00141558852591262	-2.70738714571939e-07	1	2.29885802874753	0
-707	0.00141745439553132	-3.33997271279774e-07	0	0	0
-706	0.00142021218490792	6.96770982634116e-07	0	0	0
-705	0.0014224724714056	5.97967402981192e-07	0	0	0
-704	0.00141853457863982	6.1601782219278e-07	0	0	0
-703	0.00141744748664451	1.69814987664964e-07	0	0	0
-702	0.00142477307198195	1.3855161667317e-07	0	0	0
-701	0.0014224025314501	-7.04188252990586e-08	0	0	0
-700	0.00142009349395968	-4.539070595716e-08	0	0	0
-699	0.00141856598519968	-1.29429855350533e-07	0	0	0
-698	0.00142320210495112	-9.22631215900967e-07	0	0	0
-697	0.00141852618952062	-1.03540332918225e-06	0	0	0
-696	0.0014187893109714	7.32723322589957e-07	0	0	0
-695	0.00142115487778904	1.73511875108436e-06	0	0	0
-694	0.00141253138440313	1.84171174152961e-06	0	0	0
-693	0.00141235181588003	2.64816138838816e-06	0	0	0
-692	0.00144042315899516	2.47268731506614e-06	0	0	0
-691	0.00143632864439528	2.12960707169765e-06	0	0	0
-690	0.00142885978138344	1.99923600032457e-06	1	2.24506879711337	0
-689	0.00143613593058628	1.43523506401303e-06	0	0	0
-688	0.0014304854254805	-3.35299840179206e-07	0	0	0
-687	0.00143063224010629	1.57323512253708e-07	0	0	0
-686	0.00143382665144789	-5.01072120364667e-08	0	0	0
-685	0.00144126951362091	-8.1613581654173e-07	0	0	0
-684	0.00143058049706103	-5.41361871193373e-07	0	0	0
-683	0.00143399586231174	-5.18442947264862e-07	0	0	0
-682	0.00142700637023989	-5.83283861102993e-07	1	2.22196212914513	0
-681	0.0014256329122626	-4.49310464719598e-07	0	0	0
-680	0.00143134304672665	8.92168136785579e-07	0	0	0
-679	0.00143343013182268	1.81177285939192e-06	0	0	0
-678	0.00143266639255949	2.8553813833235e-06	0	0	0
-677	0.00143216413114911	4.23917840905882e-06	0	0	0
-676	0.00144055750143496	4.01992283094578e-06	0	0	0
-675	0.00144741266090485	4.61162188363261e-06	0	0	0
-674	0.00144921155232229	3.75308069699175e-06	0	0	0
-673	0.0014668551674418	2.53375596762306e-06	1	2.19500677292938	0
-672	0.00145448840015616	8.93842306916723e-07	0	0	0
-671	0.00146672892351149	4.66508892365245e-07	0	0	0
-670	0.00145121293274775	-1.1723442093252e-06	2	4.37223506781157	0
-669	0.00145120155391708	-4.07220131511439e-06	0	0	0
-668	0.00145015433704939	-3.62267197725145e-06	0	0	0
-667	0.00146234887935947	-3.88328170280792e-06	1	2.17730000295734	0
-666	0.00144105497919615	-4.80819555078971e-06	0	0	0
-665	0.00141830188443569	-5.29654832707728e-06	0	0	0
-664	0.00143876074521943	-5.13728961720139e-06	0	0	0
-663	0.00143654351281961	-4.84328724478946e-06	0	0	0
-662	0.00140679207495493	-3.56060194728038e-06	0	0	0
-661	0.00141775126734588	-3.65701448444442e-06	0	0	0
-660	0.00141911424682619	-7.67860463207058e-06	0	0	0
-659	0.00141442259607613	-5.50439556040513e-06	0	0	0
-658	0.00140507672682167	-4.97319412005786e-06	0	0	0
-657	0.00139668959637127	-5.99114948733623e-06	0	0	0
-656	0.0013551619549587	-5.59844605007334e-06	0	0	0
-655	0.00140674038489914	-4.3436455424223e-06	1	2.14212501421801	0
-654	0.00137686172084908	-3.66516423838476e-06	0	0	0
-653	0.00137589321807291	-3.64495810511378e-06	0	0	0
-652	0.00137562939543184	-2.37725046436816e-06	0	0	0
-651	0.00137632665915875	-3.94632182966051e-06	0	0	0
-650	0.00136284953762527	-1.9529186736204e-06	1	2.12754412621619	1
-649	0.00135176448201913	-1.69563736739981e-06	0	0	0
-648	0.00136763285649362	-6.48974145746599e-07	0	0	0
-647	0.00136972653819936	-5.73972633059225e-07	1	2.11889048425767	0
-646	0.00136233176440395	-3.70713845735388e-08	0	0	0
-645	0.00136253611159544	-1.14303779763033e-07	0	0	0
-644	0.00137200606648373	-1.42154189299366e-06	0	0	0
-643	0.00135678913125329	-9.8051043076603e-07	0	0	0
-642	0.00135813598158698	-2.99283439306374e-07	1	2.10462313032982	0
-641	0.00136122270945576	-1.05615792107293e-06	0	0	0
-640	0.00135622223615044	-1.31409417098815e-07	0	0	0
-639	0.00136372525022203	1.06901727864267e-06	0	0	0
-638	0.00136373417946044	7.33836295798383e-07	0	0	0
-637	0.00134990803492158	1.255601573728e-07	0	0	0
-636	0.00137177101334773	2.54241321189824e-07	0	0	0
-635	0.00136637746805195	-1.10956145678139e-06	0	0	0
-634	0.00136095737230327	-1.05330602096755e-06	1	2.08219074692734	0
-633	0.00135621944231494	-1.39170273208554e-06	0	0	0
-632	0.00136293625719459	-1.67089858398418e-06	1	2.07665717072812	0
-631	0.00134722797663413	-7.45332857916977e-07	1	2.0739013974088	0
-630	0.00135690151737234	-6.05458098809569e-07	0	0	0
-629	0.00134926464040792	-6.79736070476236e-07	0	0	0
-628	0.00136381794920666	-3.23622743954213e-07	0	0	0
-627	0.00135803812841472	1.03663078054382e-06	0	0	0
-626	0.00134956147429681	1.69991531032139e-06	0	0	0
-625	0.00134892030458225	1.6523362942106e-06	0	0	0
-624	0.00135828931961025	1.60045324672313e-06	0	0	0
-623	0.00136547287330415	2.24220902653413e-06	0	0	0
-622	0.00137528784311131	2.30436252776302e-06	0	0	0
-621	0.00135954793061952	8.14882085051465e-07	0	0	0
-620	0.00136969106966619	-1.76569545499359e-06	0	0	0
-619	0.0013670106233918	-3.41765403224327e-06	0	0	1
-618	0.00136633953374928	-5.08352494368668e-06	0	0	0
-617	0.00135573619357121	-7.4847163963026e-06	0	0	1
-616	0.001341714879073	-1.04120909257096e-05	0	0	0
-615	0.00134213153835262	-1.13469557086683e-05	0	0	0
-614	0.00132890396590793	-1.157580212768e-05	1	2.03339147729219	0
-613	0.00129646321868234	-1.00615360233127e-05	1	2.03109539419845	0
-612	0.00128853920703797	-8.32761457128077e-06	0	0	0
-611	0.00128799574853097	-8.91844767994149e-06	0	0	0
-610	0.00128151275154935	-7.84172353128811e-06	0	0	0
-609	0.00128712383349257	-9.59006973540241e-06	0	0	0
-608	0.00128386891386596	-1.23367448554292e-05	0	0	0
-607	0.00124855741865201	-1.43129736935649e-05	0	0	0
-606	0.00124976058830695	-1.7524463216751e-05	0	0	0
-605	0.00120082626105989	-1.82560473906491e-05	0	0	0
-604	0.00119438283514117	-1.9150873297249e-05	0	0	0
-603	0.00119032444803972	-1.49444147883602e-05	0	0	0
-602	0.00114792117114816	-1.26350172545009e-05	0	0	0
-601	0.00115820485326878	-6.81828286733486e-06	0	0	0
-600	0.00111791540027909	-3.75839248565799e-06	3	6.0002121593754	0
-599	0.00115620120774132	1.17926626844903e-06	0	0	0
-598	0.00113996773560214	6.77038813106926e-06	0	0	0
-597	0.0011639264055706	9.6217934479597e-06	0	0	0
-596	0.00116228310886301	1.17324509193218e-05	0	0	0
-595	0.00118886812879864	1.05405330265926e-05	0	0	0
-594	0.00120236438271752	1.00141489041108e-05	0	0	0
-593	0.00121728271431547	7.49834726101589e-06	0	0	0
-592	0.00121065727977361	5.46353127620526e-06	0	0	1
-591	0.00122459357217555	2.3092039865721e-06	1	1.96847045569043	0
-590	0.00121338886237558	-1.89624273911783e-07	1	1.96502084557468	0
-589	0.00121813635339893	-1.0188500931038e-06	1	1.96158330472093	0
-588	0.00121494495526182	-9.37848474074769e-07	0	0	0
-587	0.00121296104399677	1.28475587142208e-06	2	3.90948835664011	0
-586	0.00120223173829792	3.47629097555629e-06	1	1.9513424676317	0
-585	0.00121374635989351	5.37487134690242e-06	2	3.89590515183047	0
-584	0.00121159735126339	7.16586242200727e-06	2	3.88914888336274	0
-583	0.00125058184457471	7.45832066427381e-06	1	1.94120800386661	0
-582	0.00124267658165212	8.32570770529716e-06	0	0	0
-581	0.0012568089002794	7.84960720387159e-06	2	3.86901995069484	0
-580	0.00126011570653255	7.41013314740945e-06	1	1.93117826461208	1
-579	0.00125212179999478	3.26250321727291e-06	2	3.85571602045374	0
-578	0.00127251983224067	3.25009243721446e-06	0	0	0
-577	0.00128066884828848	1.69611609031482e-06	0	0	0
-576	0.00128643424546608	2.45308870709052e-06	0	0	0
-575	0.00125167013954176	2.16794344419286e-06	1	1.91538954428868	1
-574	0.00127498600722337	2.08539017170988e-07	1	1.91245424248576	0
-573	0.00126784514303616	-9.25933711587995e-09	0	0	0
-572	0.0012911361195532	-3.62080448143721e-07	1	1.90661054620953	0
-571	0.00127995264836011	2.21257907498905e-07	1	1.90370206964358	0
-570	0.00126979037952736	-1.62487076707262e-06	1	1.90080245314746	0
-569	0.00127483407519416	-1.70003935713681e-06	0	0	0
-568	0.00126320102452165	-3.41399591782298e-06	2	3.79005927782865	0
-567	0.001265669714108	-1.47529277638528e-06	1	1.89215636106413	0
-566	0.00126749170822067	-1.81363465744983e-06	2	3.77858356610733	0
-565	0.00126886666705599	-1.75124010494925e-06	0	0	0
-564	0.00125168109268883	-1.08976123981299e-06	0	0	0
-563	0.00127331625498756	-1.73603819766567e-06	0	0	0
-562	0.00124868495249997	-2.06279419432013e-06	1	1.87791968391292	0
-561	0.00125958191107936	-2.13617388232721e-06	0	0	0
-560	0.00125971143907339	-2.93627094346762e-06	0	0	1
-559	0.001250855756039	-4.39923110659385e-06	0	0	0
-558	0.00124947639135338	-4.40231623303452e-06	0	0	0
-557	0.0012469512126536	-7.47980320002608e-06	0	0	0
-556	0.00122919662962068	-6.92335555885092e-06	0	0	0
-555	0.00123081814169101	-5.64762682162872e-06	0	0	0
-554	0.00122045657661843	-4.72498292536549e-06	0	0	0
-553	0.00119191475752736	-5.77564528854035e-06	0	0	0
-552	0.00121861002968248	-6.18631058104594e-06	0	0	0
-551	0.00121899436578142	-7.57044092794892e-06	2	3.69468164334109	0
-550	0.00121458842863704	-6.02338406967645e-06	4	7.37844093318682	0
-549	0.001177646208752	-6.1671327784165e-06	2	3.68377541054859	0
-548	0.00117244509253642	-8.08664474982734e-06	0	0	0
-547	0.00116140981548232	-7.194873655386e-06	0	0	0
-546	0.00118640402993745	-4.89642536175725e-06	1	1.83376812799189	0
-545	0.00116289037483459	-1.64998178002338e-06	0	0	0
-544	0.00115753964931241	-1.40695405114631e-06	0	0	0
-543	0.00115774602805255	-1.55020861001638e-06	0	0	0
-542	0.0011631497655092	-2.72602874330495e-06	3	5.46915819503615	0
-541	0.00116891596619321	-1.81490485772605e-06	1	1.8203934209603	1
-540	0.00115862438764569	-2.49225019949272e-06	2	3.63548371456679	0
-539	0.00115457609332238	-2.80437507477503e-06	1	1.8150980068445	0
-538	0.00114841445622022	-2.54466341890057e-06	2	3.62492367207296	0
-537	0.0011452270086188	-1.56218019684234e-06	1	1.80983331144716	0
-536	0.00114049778375753	3.42284095794726e-07	1	1.8072123998579	0
-535	0.00114706634988826	3.35814245391867e-07	4	7.2183962729689	0
-534	0.00115276759957439	4.99366092394066e-07	0	0	0
-533	0.00115560989412679	4.8548789452374e-07	1	1.79939501377804	0
-532	0.00116034689148486	1.1661756222955e-06	0	0	0
-531	0.00114240508384657	2.52919404689498e-06	2	3.58844177526632	0
-530	0.00114596095126201	4.16118891451724e-06	2	3.5832660791926	1
-529	0.00114884776145152	9.49880577863025e-06	1	1.78898178152334	0
-528	0.00116335888614576	1.02216766239991e-05	1	1.78633835851796	0
-527	0.0011840383470565	1.31999703540898e-05	0	0	0
-526	0.00119074742686318	1.35982510362589e-05	0	0	0
-525	0.0012501254639466	1.16411495909096e-05	2	3.55690950824836	0
-524	0.00120169087156799	7.99439923107272e-06	1	1.77584232662184	0
-523	0.00124112121250153	5.13635681791814e-06	1	1.77323756281408	0
-522	0.00124504185658474	2.33317377118227e-06	3	5.31192128708256	0
-521	0.00123092548358721	-1.53619968111851e-07	1	1.76805089178574	0
-520	0.0012232133702143	1.71616818639235e-06	1	1.7654689178079	0
-519	0.00123549648573744	-4.6719419763628e-07	1	1.76289447400727	0
-518	0.00122850444999321	-1.67632350171048e-06	0	0	0
-517	0.00123598046558067	-1.50017581795343e-06	0	0	0
-516	0.00123841490731273	-2.08859729223267e-06	0	0	0
-515	0.00123523325054954	-2.05439809913822e-06	0	0	0
-514	0.00120894441532732	-3.42142094170239e-06	1	1.7501340630382	0
-513	0.00121677856574722	-2.8918144308468e-06	1	1.74760411617383	0
-512	0.00121588967191421	-2.58079744440635e-06	1	1.74508147319783	0
-511	0.00123111017072269	-1.28777989111821e-06	1	1.7425661025266	0
-510	0.00119671214591099	-4.77209706891926e-08	0	0	1
-509	0.00122420554593597	-5.13624427362883e-07	2	3.47511410534378	0
-508	0.00121050695757111	3.96778598396911e-07	1	1.73506331122518	0
-507	0.00121582553690635	1.32608713513159e-06	2	3.46515343510837	0
-506	0.00121336088576587	2.78247582938641e-06	0	0	0
-505	0.00121516440294118	2.11766927351624e-06	0	0	0
-504	0.00122757130905627	2.41773874526362e-06	0	0	0
-503	0.00123166419483942	2.31601586588001e-06	0	0	0
-502	0.00122448840442291	2.70334170440767e-06	2	3.44049979578033	0
-501	0.00123401256511072	6.21735894256486e-07	0	0	0
-500	0.0012234440602937	2.53657207226237e-06	5	8.57684071891664	0
-499	0.00123435003907224	3.43312910941053e-06	0	0	0
-498	0.00124099831604714	2.97609128427486e-06	0	0	0
-497	0.00121333835002776	2.79517222286917e-06	0	0	0
-496	0.00127102494944645	2.27063172332344e-06	0	0	0
-495	0.00125420726631604	1.65411698397175e-06	0	0	0
-494	0.00123544622546779	3.21389064799567e-06	0	0	0
-493	0.00124950325260146	1.76785260652499e-06	2	3.39699610310767	0
-492	0.00123869744221424	-1.07677937857134e-06	0	0	0
-491	0.00125169967891431	5.88742734773102e-06	0	0	0
-490	0.00127777543614692	9.18554460008495e-06	1	1.69136916440643	0
-489	0.00123523426361454	1.32891234503634e-05	0	0	0
-488	0.00124738929887623	1.56192379427223e-05	0	0	0
-487	0.00133092636748597	1.26379478464101e-05	0	0	0
-486	0.00131193248379963	1.20785408971127e-05	1	1.68200087948045	0
-485	0.00136189701319971	1.06375642487618e-05	0	0	0
-484	0.00134933646084681	4.20595039111209e-06	0	0	0
-483	0.0013081309570621	-2.20571859183721e-06	0	0	0
-482	0.00134556478710421	-4.56147781498285e-06	1	1.6727695871666	0
-481	0.00132321282212512	-9.04254175379626e-06	1	1.6704775748696	0
-480	0.00131288907614566	-6.93016214196723e-06	2	3.33638366992653	0
-479	0.00131740815832183	-4.76924819624192e-06	0	0	0
-478	0.00129133018381812	-5.34950911069688e-06	0	0	0
-477	0.00127329392177406	-3.88318373549476e-06	0	0	0
-476	0.0013000802727772	-1.92184312904258e-06	0	0	0
-475	0.00130105479312115	-1.29041269669841e-06	3	4.97056897872389	0
-474	0.00129937363301791	-2.37875510528704e-07	1	1.65460768559238	0
-473	0.00128109080879909	8.36528394046834e-07	0	0	0
-472	0.00130033749891541	-1.31365859727087e-06	0	0	0
-471	0.00128757469797569	-7.78517341965138e-07	0	0	0
-470	0.00128191385202037	-1.49033551638565e-06	2	3.29134765865528	0
-469	0.00130596574435074	-1.19401348053259e-06	0	0	0
-468	0.00128380109860057	-3.23441674050813e-06	0	0	0
-467	0.00129322487775261	-2.96973785875281e-06	1	1.63903649322196	0
-466	0.00127158848712064	-3.74357022168476e-06	0	0	0
-465	0.00128144546390367	-4.27817244908378e-06	1	1.63464126685854	0
-464	0.00126476607246121	-5.47852274116875e-06	0	0	0
-463	0.00127120275785729	-6.96986422043354e-06	1	1.63026954985613	0
-462	0.0012642949050971	-5.47262137029429e-06	1	1.62809244849973	0
-461	0.0012691394663546	-3.7492682849094e-06	1	1.62592115409612	0
-460	0.00122589478355491	-1.28752551673134e-06	1	1.62375564344303	0
-459	0.00122921798273597	-1.35483721439338e-06	0	0	0
-458	0.00124862124477082	4.45237964140571e-07	1	1.61944188119576	0
-457	0.00126790747834402	4.23067637923126e-07	0	0	0
-456	0.00126574185041298	5.57182531796451e-07	0	0	0
-455	0.00124472936935579	-1.41431557283581e-06	0	0	0
-454	0.00125968513997727	-2.78296537956185e-06	0	0	0
-453	0.00123810686888623	-7.36539319564645e-06	0	0	0
-452	0.001227848436563	-9.97422001524036e-06	0	0	0
-451	0.00123999733763713	-1.25455536370687e-05	0	0	0
-450	0.00124841170164995	-1.17974945194917e-05	1	1.60241362591145	0
-449	0.0011807493836945	-1.09704275308559e-05	0	0	0
-448	0.00116927764140628	-1.0658392864968e-05	1	1.5982123685945	0
-447	0.00114788961505213	-7.40064228586731e-06	0	0	0
-446	0.00119448304862448	-1.24632869987742e-06	1	1.59403308364098	0
-445	0.00116441187323069	3.90116961650101e-06	0	0	0
-444	0.00115984091056663	4.32507270041722e-06	0	0	0
-443	0.00119728320008896	5.91200131091376e-06	0	0	0
-442	0.00121790420973113	1.41769797278137e-06	0	0	0
-441	0.00118676074369443	1.40270743697722e-06	1	1.58346676780821	0
-440	0.00118507197316292	-3.06534544088123e-06	1	1.58133785411093	0
-439	0.00121793768128901	-9.37777014352262e-06	0	0	0
-438	0.00116561924497295	-1.09783465713789e-05	0	0	0
-437	0.00117899955252263	-1.28032971687909e-05	1	1.57498532200883	0
-436	0.0011459217126086	-1.43037624283267e-05	0	0	0
-435	0.00111934729841141	-1.66720997494865e-05	1	1.57077857967071	0
-434	0.00113309875759147	-1.29198495986431e-05	0	0	0
-433	0.00108791077237105	-1.06436894445406e-05	1	1.56659424965531	0
-432	0.00109920902564504	-6.60121616839805e-06	1	1.56451043337131	0
-431	0.00106641397837272	-4.67976132107482e-06	1	1.56243215332881	0
-430	0.00108747615659761	-2.55313330678448e-06	1	1.56035938749422	0
-429	0.00109811747086872	1.86007954320161e-07	0	0	0
-428	0.00109101133973616	7.75017235532375e-07	1	1.55623031089744	0
-427	0.00107854630999979	1.32039573506173e-06	0	0	0
-426	0.00109799807459858	-9.74770422384227e-07	0	0	0
-425	0.00108465914337252	-1.78410143823214e-06	0	0	0
-424	0.00109678224164492	-2.79695043476197e-06	0	0	0
-423	0.00108422283064565	-1.22676666195676e-06	0	0	0
-422	0.00107886192113158	-5.2930182997312e-07	0	0	0
-421	0.00107793371116415	3.43445299489923e-07	0	0	0
-420	0.00105919368725668	5.23854295008073e-07	3	4.6197907370901	0
-419	0.00109709089680939	1.676694551962e-06	0	0	1
-418	0.00110110128913583	1.31950266112491e-06	0	0	0
-417	0.00108505456263354	1.04816757708609e-07	0	0	0
-416	0.00108810727666569	-2.52561827730005e-06	0	0	0
-415	0.00108840190607002	-5.44034241616775e-06	0	0	0
-414	0.00107935560370851	-1.97816190833019e-06	0	0	0
-413	0.00107197752367813	6.57257800627812e-07	0	0	0
-412	0.00105018044980016	2.3812569798602e-06	0	0	0
-411	0.00106240282778563	5.42744448994851e-06	0	0	0
-410	0.00111148717067755	8.65235026952226e-06	0	0	0
-409	0.00109767183675335	1.07592416896015e-05	0	0	0
-408	0.0011032015738397	1.15876350670781e-05	0	0	0
-407	0.0011237552590639	9.23834979054927e-06	0	0	0
-406	0.00113497974195032	7.13709057240473e-06	0	0	0
-405	0.00114116186347986	7.89784595725029e-06	1	1.51027022805387	0
-404	0.00114665855782164	6.56529258868721e-06	1	1.5083244798934	0
-403	0.00114490997889489	4.16846022865886e-06	0	0	0
-402	0.0011570347795625	2.72013327983855e-06	0	0	0
-401	0.00116226755793667	1.75225316457693e-06	0	0	0
-400	0.00116083219085558	1.66723001694105e-06	1	1.5005544503534	1
-399	0.00115374592315121	1.38207435573712e-06	0	0	0
-398	0.00115491748511697	3.46673826360885e-07	0	0	0
-397	0.00115588414052559	9.57828876773675e-08	3	4.48433778343084	0
-396	0.00116662544277186	7.00060234566295e-07	0	0	0
-395	0.00116311848196412	2.14144631034331e-07	0	0	0
-394	0.0011581655136356	-6.7792881639401e-07	1	1.48904835548177	0
-393	0.00115809104034664	-8.42356685606533e-07	0	0	0
-392	0.00116464165685855	-5.0486502061552e-07	2	2.97050420558483	0
-391	0.00115067649618408	5.48998220617e-07	1	1.48336122597077	0
-390	0.00115090303948821	1.19261430743745e-06	1	1.4814751575841	0
-389	0.00115964254978851	6.6687524400868e-07	0	0	0
-388	0.00116714428970867	-7.06782240467737e-07	1	1.47771737293564	0
-387	0.00116727827284022	7.54438350576255e-07	1	1.47584562031559	0
-386	0.0011656714740508	8.6850718491402e-07	0	0	0
-385	0.0011549606052294	1.01710291684166e-06	4	5.88846521710874	0
-384	0.00114153369342332	7.49590832180223e-07	0	0	0
-383	0.00117172925718541	1.47752212492612e-06	1	1.46840578795994	0
-382	0.00117075033175963	2.21628810307003e-06	2	2.93329354571199	0
-381	0.00117600351498719	2.59954594971489e-06	2	2.92980055038993	0
-380	0.00116511262873773	2.11916883629502e-06	4	5.85263172832183	0
-379	0.00117203462423594	9.9250067672531e-08	0	0	0
-378	0.00117325224923429	3.1366819474481e-07	0	0	0
-377	0.0011714216198471	4.07666513283074e-07	4	5.83182272920569	0
-376	0.00117329321792196	1.84477696999581e-07	1	1.45622981000807	0
-375	0.00117156688602466	-1.03791530886996e-06	2	2.90901603785407	0
-374	0.0011748457829078	-3.6710862182758e-06	1	1.45279029459901	0
-373	0.00117504227399262	-3.6248499626026e-06	1	1.45107662263289	0
-372	0.00116479097349408	-2.66712159499746e-06	1	1.44936698870541	0
-371	0.00116061338308883	-1.42133991981736e-06	0	0	0
-370	0.00112967440875081	-6.11042956722261e-07	1	1.44595977800998	0
-369	0.00115775343110777	-1.47166686143382e-06	0	0	0
-368	0.00116983939498911	5.64458964110051e-08	2	2.88513709853576	0
-367	0.00117142514079466	1.33913869514436e-06	4	5.76351557212186	0
-366	0.00116658376570319	2.14496256293946e-06	0	0	0
-365	0.00113617555150179	-3.56100430959082e-07	0	0	1
-364	0.00116209342973261	-1.04153394727208e-06	0	0	0
-363	0.00116798904490411	-5.67024303102496e-07	1	1.43415966481953	0
-362	0.0011668575167991	-1.71147155379264e-06	2	2.86497927627475	0
-361	0.0011574889652238	-7.22060782482528e-07	1	1.43082349630192	0
-360	0.00115657826855963	-2.47225383044778e-06	1	1.42916122577342	0
-359	0.00115857617047816	-2.53405862914195e-06	2	2.85500562614989	0
-358	0.00112949382867059	-1.56741963569459e-06	3	4.27754473437627	0
-357	0.00115707058983391	-6.0698298148117e-07	4	5.69679003029016	0
-356	0.00115160850632921	-2.56586933792646e-07	1	1.42255058812576	0
-355	0.0011483952209866	-2.52165524663569e-07	2	2.8418149464452	0
-354	0.00115302780671785	1.59728437198951e-06	0	0	0
-353	0.00115060887221404	6.89450161452688e-07	0	0	0
-352	0.00114910679143903	7.78114203097176e-07	0	0	0
-351	0.00114295999924465	4.43167631591157e-07	0	0	0
-350	0.00116473348183061	-9.67753736773165e-08	0	0	1
-349	0.00116126647532034	4.92035970647726e-07	1	1.41089211079816	0
-348	0.00114968615931134	6.07444261201494e-07	0	0	0
-347	0.00114831349686431	2.05606556266246e-06	0	0	0
-346	0.00114843140466991	2.61901289198762e-06	0	0	0
-345	0.00115958103367058	2.11078132751632e-06	0	0	0
-344	0.00115714196273196	1.38437081922142e-06	1	1.40265290970332	0
-343	0.00118065103149381	-3.42824233986041e-08	0	0	0
-342	0.00118293547216844	-2.20214864329675e-06	0	0	0
-341	0.00114964480375999	-5.17498876063114e-06	1	1.39775541773495	0
-340	0.00114693370822283	-6.70093019392031e-06	0	0	0
-339	0.00114744227044482	-9.03531266418955e-06	1	1.3945093790149	0
-338	0.0011373589316278	-7.75373343464815e-06	0	0	0
-337	0.00112239829710013	-5.60904635572374e-06	0	0	0
-336	0.00112365646421753	-6.47290126450915e-06	0	0	0
-335	0.00110559754497284	-7.00392270498131e-06	0	0	0
-334	0.0011175645300779	-5.44549989876754e-06	1	1.38626073516326	0
-333	0.00111188397162139	-5.9732573801821e-06	0	0	0
-332	0.00109060630217954	-8.64620400137682e-06	1	1.38297955773304	0
-331	0.00108422804823058	-1.05154119056902e-05	0	0	0
-330	0.00109925759415531	-1.13866391308156e-05	1	1.37971387623747	0
-329	0.00106852289428979	-1.07814269596911e-05	1	1.37808681220144	0
-328	0.00103783684101816	-1.09851132812157e-05	0	0	0
-327	0.00102717984885415	-1.01209438467767e-05	0	0	0
-326	0.00104060405425698	-1.00065036273148e-05	2	2.74645712804121	0
-325	0.00103154354114044	-6.91671007424634e-06	0	0	0
-324	0.00100500551458698	-5.93100973716783e-06	0	0	0
-323	0.00102090082347015	-4.7925489665592e-06	1	1.36840444962579	0
-322	0.00100020133300434	-4.53168867691674e-06	2	2.73360786935318	0
-321	0.00100503802179596	-2.54092718596743e-06	0	0	0
-320	0.000988340105298182	-1.17256641929605e-06	0	0	0
-319	0.00100894338114276	-2.47078394060199e-06	0	0	0
-318	0.00100187724916444	-2.28638310434033e-06	0	0	0
-317	0.00100471986050807	-1.13146047240371e-06	1	1.35885719330088	0
-316	0.000997738442602349	-1.06670124370909e-06	0	0	0
-315	0.000982461026839993	-4.33428425065332e-06	0	0	0
-314	0.0009791950441628	-4.96860403801277e-06	1	1.35413334934239	0
-313	0.00100920078935335	-5.43287939676529e-06	0	0	0
-312	0.000989052341402441	-4.56427542958417e-06	0	0	0
-311	0.000955943183391702	-1.90549379578102e-06	0	0	0
-310	0.000961588806403133	-1.00518726150223e-06	0	0	0
-309	0.000961133494120234	-6.62649197907057e-07	0	0	0
-308	0.00096738748106865	2.43343441481707e-06	0	0	0
-307	0.000993633823590274	4.14326190798704e-06	0	0	0
-306	0.000985327312047334	3.13207594054111e-06	0	0	0
-305	0.000981759834635407	2.0619707155316e-06	1	1.34015684388244	0
-304	0.000986197034002308	-1.23404349279031e-06	0	0	1
-303	0.000984837813309869	-3.45667022027053e-06	0	0	0
-302	0.000984355426890911	-2.91321153827834e-06	0	0	0
-301	0.000983517670137971	-2.9177196784776e-06	0	0	0
-300	0.000956180391675618	-1.38504511379941e-06	1	1.33251607418374	1
-299	0.000963225444591569	1.93486043018437e-07	0	0	0
-298	0.000970868288462356	1.73773189155183e-06	0	0	0
-297	0.000967340541776179	3.23826631511157e-06	0	0	0
-296	0.000990360936546462	3.06816168400217e-06	0	0	0
-295	0.000987652561697694	1.24678429543269e-06	0	0	0
-294	0.000989201189862821	-7.55763504185342e-07	0	0	0
-293	0.000990239345650154	-2.29488619061278e-06	0	0	0
-292	0.000967697935461101	-2.2992658754458e-06	0	0	0
-291	0.000973145508507923	-2.80596537774432e-06	0	0	0
-290	0.000965862915405333	-3.29067267412544e-06	0	0	1
-289	0.000963920104968149	-2.70146281089405e-06	0	0	0
-288	0.000989613887476235	-1.0295833812992e-08	1	1.31549817571348	0
-287	0.000958871933176412	-4.02554815745256e-07	0	0	0
-286	0.000954715033983622	-5.19081930200932e-07	2	2.62553492729215	0
-285	0.000960653624242882	4.00914785298214e-07	0	0	0
-284	0.000983748394811476	1.72217818907283e-07	0	0	0
-283	0.000964051030452924	5.70083875737612e-07	0	0	0
-282	0.0009604658159045	-6.31334763406616e-07	0	0	0
-281	0.000981946991581204	-2.27970214618508e-06	0	0	0
-280	0.000971166118443301	-3.5786296711751e-06	0	0	1
-279	0.0009502588390253	-1.08366690664456e-06	0	0	0
-278	0.000954858249347726	-1.64901977723388e-06	0	0	0
-277	0.000952346721227029	-2.26585558428119e-06	0	0	0
-276	0.000949573003080633	5.05292619134132e-07	1	1.29928220888757	0
-275	0.000974842738922136	3.81882803283869e-06	0	0	0
-274	0.000951333295871194	5.79311011082828e-06	0	0	0
-273	0.000951863136364421	6.22341166162318e-06	0	0	0
-272	0.000973680757040462	6.05258403767317e-06	0	0	1
-271	0.000993226097981993	5.07096654904224e-06	0	0	0
-270	0.00100478639210344	5.19152971037735e-06	1	1.29132322612992	0
-269	0.000989509309562025	3.30652800640685e-06	0	0	0
-268	0.000992294547145297	1.03409779917936e-06	1	1.28869185623621	0
-267	0.000993586803337645	-7.79707588433099e-08	0	0	0
-266	0.000989535793349511	1.53435034812642e-07	0	0	0
-265	0.000992512387790447	1.62963067134276e-06	0	0	0
-264	0.000996333432604872	2.13406841434645e-06	0	0	0
-263	0.000997584405558006	4.03869286635521e-06	0	0	0
-262	0.000999280756785657	5.25399498340592e-06	0	0	0
-261	0.00100501590147788	4.4259011335384e-06	0	0	0
-260	0.00100959326359536	2.93528929081162e-06	1	1.27863572648491	0
-259	0.00103213550575968	2.15053043099489e-06	0	0	0
-258	0.00103014059014847	1.33029817103603e-06	1	1.27620410038872	1
-257	0.00101369185983257	-8.08302021476659e-08	1	1.27499175227696	0
-256	0.00100607236350927	-8.55518520095975e-07	1	1.27378170535358	0
-255	0.0010152738461646	-1.25296354204885e-06	0	0	0
-254	0.00101791313236098	1.73958694709833e-07	0	0	0
-253	0.00101201143332879	1.34478944657586e-06	0	0	0
-252	0.00101757177242783	1.58108543204554e-06	3	3.80689319700339	1
-251	0.00102064768695839	6.97883537712577e-07	1	1.2677657603284	1
-250	0.00102259899897442	1.98607836052724e-07	4	5.06627753575806	0
-249	0.00101886714451873	2.93532131315135e-07	1	1.2652391374161	0
-248	0.00102259167451023	-3.09681388128054e-08	0	0	0
-247	0.00101754853038672	-3.98047513749315e-08	1	1.26243700196203	0
-246	0.00101467461167703	1.02678561712911e-07	0	0	0
-245	0.00102013869526349	6.80903907304928e-07	4	5.03858900361879	0
-244	0.00102178084129851	4.36293416227482e-07	2	2.51651398779273	0
-243	0.00102200772428062	1.32370389754026e-06	0	0	0
-242	0.00102154161796537	1.26785470925075e-06	1	1.25548566605859	0
-241	0.00102586209118463	7.94967860580426e-07	2	2.50820915003746	0
-240	0.00101900014475676	3.80600324759238e-07	1	1.25272651916529	0
-239	0.00103135804691274	8.71312021914468e-07	3	3.75405446551124	0
-238	0.00102570467512372	1.25384455589183e-07	3	3.74993841925015	0
-237	0.00102508054478938	1.42833364700581e-06	2	2.49722092599418	1
-236	0.00102172971327712	1.30037776012974e-06	6	7.48346669028665	0
-235	0.00103365097373141	8.02875444666872e-07	3	3.7376442582444	0
-234	0.00101778531415978	9.23489236435031e-07	0	0	0
-233	0.00104804549588977	9.88366656013372e-07	2	2.48632855872565	0
-232	0.0010278072976724	6.95074069691612e-07	0	0	0
-231	0.00103132783590038	4.25877102629999e-07	0	0	0
-230	0.00102823412259977	1.71510580452625e-07	0	0	1
-229	0.00103368381067496	-1.79465415086371e-06	2	2.47553079935624	0
-228	0.00103108620739219	-1.16162354809529e-06	0	0	0
-227	0.00103713759672212	-2.1689010031319e-06	2	2.47016701327937	0
-226	0.00102631044868877	-2.75504006283158e-06	0	0	0
-225	0.00101863041875556	-2.94262488791671e-06	1	1.23241321030562	0
-224	0.00102000439775329	-2.61463807829988e-06	2	2.46216477484527	0
-223	0.00101368725012381	-2.85447613277501e-06	1	1.22975443562068	0
-222	0.00101207364138174	-1.54954879811168e-06	2	2.45685869123756	0
-221	0.00101710554789706	-7.41353838798746e-07	2	2.45450159327395	0
-220	0.00101524486864793	-7.80636850997203e-07	1	1.22612963161536	0
-219	0.00100536476428326	-4.49539003398086e-07	1	1.22501051322302	0
-218	0.00101454164768069	-5.62671830199923e-07	0	0	0
-217	0.00101497560983176	-2.23584741407282e-07	0	0	0
-216	0.00100902976796135	-3.54474022328458e-07	3	3.66499614580314	0
-215	0.0010104678444126	-1.08286075529948e-06	0	0	0
-214	0.00100931668049826	-2.13853252527984e-06	1	1.21944542545051	0
-213	0.00101702434775338	-2.0973245735247e-06	0	0	0
-212	0.00100492249565642	-1.76618712798221e-06	0	0	0
-211	0.000995240119876929	-1.7615971514399e-06	0	0	0
-210	0.000997679787584885	-2.02579509181727e-06	1	1.2150296288787	0
-209	0.00100074063498953	-1.68601373792482e-06	2	2.4278613443499	0
-208	0.00100109687153471	1.30140011829101e-06	0	0	0
-207	0.00100016127726346	2.8653309148162e-06	0	0	0
-206	0.000992114740271138	3.40056516432972e-06	2	2.42113997894698	0
-205	0.000998025108542743	4.14253041540428e-06	1	1.20932492008121	0
-204	0.00102528211901982	4.88653314472371e-06	2	2.41616481832297	3
-203	0.00102112163106226	4.4940831754097e-06	1	1.20684244883638	0
-202	0.00102184393643291	3.21080564520089e-06	1	1.20560503126025	0
-201	0.00102854627096038	1.65728398468988e-06	0	0	0
-200	0.00103246739472212	-1.44661319650941e-07	2	2.40627558626584	0
-199	0.00102290699849428	1.06565690245921e-06	1	1.2019079570505	0
-198	0.00101616660965982	1.53635943972155e-06	1	1.2006806326543	0
-197	0.00102617245204478	2.0301638810291e-06	1	1.19945581225777	0
-196	0.00102357256499123	2.44837098422913e-06	2	2.39646697641138	0
-195	0.00104107211890378	2.90500871036725e-06	1	1.19701365287402	0
-194	0.001039125993549	8.87574186463911e-07	1	1.19579629866971	0
-193	0.00104307073101805	-1.24207700808426e-06	2	2.38916283606122	0
-192	0.00103886555143339	-3.16864118317949e-06	0	0	0
-191	0.00103712042619354	-4.70778336129966e-06	2	2.38431809470527	0
-190	0.00101312309559556	-4.60171996084599e-06	0	0	0
-189	0.00101741935585429	-4.31280349707285e-06	1	1.18974648095391	0
-188	0.0010082715447135	-3.7556526184345e-06	1	1.18854385577725	0
-187	0.00101285750665224	-2.61690823941658e-06	0	0	0
-186	0.00101298238335542	-8.69655672449931e-07	2	2.37229176913546	0
-185	0.0010111354021116	-1.09979345039004e-06	2	2.36990104772698	0
-184	0.00100323034863891	-5.49658646890875e-07	1	1.18375757002791	0
-183	0.00100725063003065	-3.27453543249982e-07	2	2.36513403159783	3
-182	0.00101065592904901	3.94046389037868e-07	1	1.18137885394363	0
-181	0.00100437561283674	3.59158853739238e-07	2	2.36038615451646	0
-180	0.00100852250554521	8.57109523755638e-07	3	3.53702903570326	0
-179	0.00101281411139605	4.16829928967724e-07	1	1.17782865072601	0
-178	0.00101570672307297	-7.7230506052185e-08	1	1.17664998661541	0
-177	0.00100491711928539	-7.5305773662798e-08	4	4.70189471658729	0
-176	0.00101320210290238	8.81980415761301e-08	4	4.69719888503775	0
-175	0.00100952664096887	-6.91126825611021e-07	3	3.51938431776187	0
-174	0.00100526864970821	1.05627342634963e-07	2	2.34391765225158	0
-173	0.00100795630836579	1.47119469630414e-06	3	3.51237562469474	0
-172	0.00101755548470306	7.96765067334373e-07	2	2.33925449057811	0
-171	0.00100152440654766	1.44650091408336e-06	2	2.33692986075381	0
-170	0.00101805156001622	3.29525970446241e-06	7	8.17113446287577	0
-169	0.00102427735535646	6.29973015058371e-06	1	1.16614721709576	0
-168	0.00100930706342223	6.49674631553952e-06	1	1.16499180502103	0
-167	0.00101991080207098	8.18178743053561e-06	0	0	0
-166	0.00104416764843447	8.08015512218127e-06	0	0	0
-165	0.00107548606421283	8.80784980621118e-06	3	3.48461779618314	0
-164	0.00104756903029952	9.36158064460681e-06	0	0	0
-163	0.00106779361461197	7.82063823590609e-06	1	1.15924891862316	0
-162	0.00107359189343319	5.534857110454e-06	0	0	0
-161	0.00108338972820464	4.86809449252444e-06	2	2.31393517276337	0
-160	0.00108933256839193	4.38461475405803e-06	4	4.62332113637861	1
-159	0.00109288913786214	3.96997208869189e-06	3	3.46408564666299	0
-158	0.00108935740240992	4.94103766997112e-06	4	4.61424949674523	0
-157	0.00110068327215313	5.3391695627062e-06	6	6.91459052065165	0
-156	0.00107841340155179	5.69316542551553e-06	9	10.3617301211842	0
-155	0.00111507408437467	5.62049545681966e-06	6	6.90106288654657	0
-154	0.00112745524120257	4.72250113910182e-06	6	6.89431889909048	0
-153	0.00112652879399553	3.09041775887487e-06	4	4.59172538649363	0
-152	0.00112685368522292	1.44102599329223e-06	7	8.02768212162774	1
-151	0.00112389113677079	-2.19477787675491e-06	2	2.29138859712979	0
-150	0.00111570520179242	-3.40199836707267e-06	9	10.3012113686676	2
-149	0.00111481255115263	-3.62598482616259e-06	3	3.43039785752608	0
-148	0.00110675937537896	-2.40868615626948e-06	5	5.71177513439763	0
-147	0.00110631955787012	-1.27612345194032e-06	3	3.42373877333357	0
-146	0.00110389899411705	2.70157740843045e-07	10	11.401396389304	0
-145	0.00110037728598619	1.85468453141048e-06	4	4.55614065635268	0
-144	0.00111638513312564	2.61568617405366e-06	4	4.55173130810557	0
-143	0.00111217206439047	3.46088672464432e-06	5	5.68416310772177	0
-142	0.00111841062207433	4.7737782114774e-06	1	1.1357345414653	0
-141	0.00112784659608994	3.0975343467286e-06	3	3.40391574190894	0
-140	0.00111964488074519	1.54141668119331e-06	5	5.66772366464106	2
-139	0.00113218241647963	8.80578861849202e-07	7	7.92717094564797	0
-138	0.00114610331268449	-3.73482909225137e-07	5	5.65681676237938	0
-137	0.00111423792580568	-1.64165215376364e-06	1	1.13027580759088	0
-136	0.00112302668687963	-1.53040617967616e-06	4	4.51676140618005	0
-135	0.00112210842587154	-2.1122891873296e-06	6	6.76864186995619	0
-134	0.00111990722570102	-1.05189618672938e-06	8	9.01633950102914	2
-133	0.00111383120682188	1.26734109430085e-06	7	7.88254369469635	0
-132	0.00112158261376863	1.30368003187867e-06	3	3.37534366204025	0
-131	0.00111987182764313	1.03383098789248e-06	4	4.49661233370143	0
-130	0.00112889078482337	9.77186191589091e-07	3	3.36957976407113	1
-129	0.00112954942085969	1.35741695677165e-06	6	6.73341038163898	0
-128	0.00113099920635021	1.42789835965014e-06	3	3.36383551795822	0
-127	0.00111961075542045	4.87883866409244e-06	3	3.36097073296718	0
-126	0.001123102662531	5.99687500219173e-06	6	6.7162216467377	0
-125	0.00113265585533131	9.22942158364544e-06	3	3.35525577672812	2
-124	0.00113879179590325	9.42785079245301e-06	3	3.35240558065217	0
-123	0.0011860495680136	1.1549495617121e-05	0	0	1
-122	0.00116931122973658	1.22869415376615e-05	4	4.46229292111119	0
-121	0.00120211503743496	1.08794675703182e-05	1	1.11462799083818	0
-120	0.00117408604495276	8.96781916270264e-06	7	7.79579046308551	0
-119	0.00121225620335079	6.74881860396551e-06	2	2.22548461861982	0
-118	0.00122604303270122	6.5340107151657e-06	5	5.55900929556073	0
-117	0.00121611241981496	6.68764528671812e-06	5	5.5537913414387	0
-116	0.00121986075153149	8.33995820949922e-06	3	3.32897715653567	0
-115	0.00122938176759978	5.25169830860616e-06	2	2.2171240190126	0
-114	0.00122301993543504	4.93572917433987e-06	2	2.2149342676623	0
-113	0.00125871208704196	7.47200196164585e-06	3	3.31912325621616	0
-112	0.00126253771701376	4.74328322935701e-06	3	3.31585157351971	0
-111	0.00124157103515609	3.32152897918286e-06	2	2.20839088954152	0
-110	0.00125231394620879	2.54943484049697e-06	1	1.1031091731924	5
-109	0.00128787847405884	5.70992658379151e-07	3	3.30607511037254	0
-108	0.00123677572771214	2.50036592296198e-06	2	2.20188605855383	0
-107	0.0012568606072725	4.07626176184683e-06	0	0	0
-106	0.00126395420279471	3.33386638547416e-06	1	1.09878537587848	0
-105	0.00126245438114789	3.67107453998321e-06	3	3.29312915261555	0
-104	0.00128631503476797	6.88640457044657e-06	4	4.38654465270004	0
-103	0.00128313157284925	5.19713314144569e-06	3	3.2866941198629	0
-102	0.00127971402090134	4.50414904424746e-06	2	2.18899068346692	0
-101	0.001292015181485	3.35188763749563e-06	8	8.74742449914819	0
-100	0.00130065665863081	2.23876461148238e-06	8	8.73890290004832	2
-99	0.00129416061581521	2.47267117585639e-06	10	10.9129973599962	0
-98	0.00129834504836757	2.96822268467195e-06	4	4.3609547073059	0
-97	0.00129296000459527	1.98197650658232e-06	6	6.53507807377399	0
-96	0.00130267330781501	1.76920499707496e-06	6	6.52873641843775	1
-95	0.00130310766631251	2.15512183856113e-06	11	11.957746274988	1
-94	0.00131520982576367	2.06116808008278e-06	14	15.2042099066363	0
-93	0.00130527436362358	2.06409527505536e-06	7	7.5952198147677	0
-92	0.0013078901186033	1.30635880945655e-06	11	11.9251967106229	0
-91	0.00131003733171552	2.03636563064149e-06	11	11.9150652424273	0
-90	0.00131330449450672	1.70650178037231e-06	8	8.65814616342195	2
-89	0.00131431313779091	2.24611394629478e-06	9	9.73215316120179	0
-88	0.00131362650995355	2.39333126730597e-06	20	21.6086797559417	0
-87	0.0013289676565702	2.47122651890517e-06	19	20.5108643465329	0
-86	0.00131910023556531	2.32741279565763e-06	13	14.0218768600941	0
-85	0.00132101281880744	2.18668623662195e-06	10	10.7769419241687	0
-84	0.00132899697206982	1.73058970572123e-06	11	11.8446241378007	0
-83	0.00133061809941556	1.27190660386147e-06	2	2.1517507374954	0
-82	0.00133029044360565	1.51625461274422e-06	8	8.59974605754011	0
-81	0.00133131607555236	9.64747729995263e-07	7	7.51843871792589	0
-80	0.00132982761713055	1.07874873703713e-07	10	10.7315861527907	0
-79	0.00133452572319778	-3.42563635004515e-07	7	7.50579254050593	0
-78	0.00133111955989916	-7.87642376717193e-07	7	7.49948539174934	0
-77	0.00133205398861303	-7.47475391260137e-07	3	3.21136664311711	0
-76	0.00132832120821917	-2.3985723188479e-07	6	6.41734529179165	0
-75	0.00132626462920787	1.76077215969537e-07	6	6.41196632968773	0
-74	0.00132363553081514	1.0250238914641e-06	9	9.60979547628918	0
-73	0.00132957814433497	1.76579394537891e-06	5	5.33419615792364	1
-72	0.00133512979719269	2.05193711162245e-06	6	6.39554987949281	0
-71	0.00133656854495721	1.84550709541178e-06	3	3.19503688164364	0
-70	0.00133887632774445	1.71296425404178e-06	4	4.25640467785493	2
-69	0.00134259903368069	1.3231058398135e-06	3	3.1895748079756	0
-68	0.00133748146291867	9.69964223538685e-07	7	7.43598512632363	0
-67	0.0013361157092506	7.45470913546098e-08	2	2.12275425187071	0
-66	0.00134174336589519	-3.11012359173714e-07	2	2.12094441615313	0
-65	0.00134503968946505	-8.95252132947417e-07	2	2.11913766389661	1
-64	0.00134351321419705	-1.7456852635569e-06	7	7.41066895529733	0
-63	0.00133192328285177	-2.02522859070574e-06	2	2.11553337830017	0
-62	0.00133697108478573	-2.45034174415904e-06	2	2.11373582929381	1
-61	0.00133120678641013	-1.90470198744941e-06	4	4.22388266483074	0
-60	0.00132064311830371	-1.40674813412904e-06	9	9.49567445954085	0
-59	0.00133011444996391	-7.26113671353323e-07	3	3.16254219600155	0
-58	0.00132779634141574	9.35564757827249e-08	3	3.15986411551534	0
-57	0.00133324322230373	9.30014304963018e-07	1	1.05239685561866	0
-56	0.0013262824933927	9.06090533059663e-07	7	7.36055025657015	0
-55	0.00132624149760144	2.71059749298629e-06	6	6.30371403816623	0
-54	0.00133849651789954	2.97127040246897e-06	3	3.14919699709925	0
-53	0.0013340818894747	3.21384243071901e-06	5	5.24423576866854	0
-52	0.00132765923960018	3.40413443610843e-06	7	7.33574426678271	0
-51	0.00136740339900817	2.48362575250947e-06	5	5.2354063372404	0
-50	0.00134409679385238	1.18436235984873e-06	3	3.13860165682184	0
-49	0.00135021850229122	1.2273383691848e-06	0	0	0
-48	0.0013482312410572	2.38332356377106e-07	5	5.22221779577375	0
-47	0.00134401714654953	-1.21977757055782e-06	1	1.04356727376404	0
-46	0.00134282073394188	4.500359230991e-07	1	1.04269245754296	0
-45	0.00135178035868432	-1.7286634814688e-07	1	1.04181910679982	0
-44	0.00134513987407941	-3.27558300882611e-08	1	1.0409441917564	0
-43	0.00134889612386182	-1.23519663711877e-07	0	0	0
-42	0.00135144399697612	-2.33696857300714e-06	0	0	0
-41	0.0013421966664393	-2.88452486965946e-06	0	0	0
-40	0.00134551469087705	-1.9936359493457e-06	0	0	0
-39	0.00134335969929081	-1.24027269758092e-06	0	0	0
-38	0.00131556915584872	-2.67632413709897e-06	0	0	0
-37	0.00133494106312272	-3.12055119198994e-06	0	0	0
-36	0.00134334829274437	-3.21332527460516e-06	0	0	1
-35	0.00134747799698729	-3.46797690185699e-06	1	1.03225433363748	0
-34	0.001310525995117	-2.92002588136527e-06	0	0	0
-33	0.00131262598730733	-3.91703092847196e-06	1	1.03034292071794	0
-32	0.00131975244264529	-1.48776770425797e-06	0	0	0
-31	0.00130756569298006	1.29595108614047e-06	0	0	1
-30	0.00131281122270477	4.62741435426329e-06	0	0	0
-29	0.00131673794184689	4.65146331069751e-06	1	1.0265488871881	0
-28	0.00134420927832374	4.81503767658331e-06	0	0	0
-27	0.0013413341285897	4.91006524046534e-06	1	1.02467275467992	0
-26	0.00134388462441325	3.32857400713937e-06	0	0	0
-25	0.00133956506893226	2.26326256185381e-06	1	1.02280346734395	0
-24	0.00134629272828995	5.28548104045824e-07	0	0	0
-23	0.00134477314233309	1.32531499404695e-06	0	0	1
-22	0.00134111397237846	1.93079338336628e-06	0	0	0
-21	0.00135068682689278	1.24703250487309e-06	0	0	0
-20	0.0013452062838243	3.21469609584121e-07	0	0	0
-19	0.00135595641893973	-2.53072081282975e-07	0	0	0
-18	0.00135961781375105	-2.97677155145014e-07	0	0	0
-17	0.00134166202624476	-5.33391052751126e-07	0	0	0
-16	0.00134287879080193	3.74811211024889e-07	0	0	1
-15	0.00134056296513857	1.13637266825548e-06	0	0	0
-14	0.00134897905605187	2.46050081741247e-06	0	0	0
-13	0.00135173786456869	4.3039149172168e-06	0	0	0
-12	0.00135958651189408	4.33049925273928e-06	0	0	0
-11	0.00136646249988183	4.25996726408778e-06	0	0	0
-10	0.00136677738538082	2.71899531366069e-06	0	0	0
-9	0.00137269517273666	2.19733467640698e-06	0	0	0
-8	0.00137115680040169	2.36568335170645e-06	0	0	0
-7	0.00137555279338185	2.55055024012478e-06	0	0	0
-6	0.0013645594766794	2.91242225233379e-06	0	0	0
-5	0.00137532816062058	3.65412586569701e-06	0	0	0
-4	0.00138881706580503	3.05033046881327e-06	0	0	0
-3	0.00138852383015416	NA	0	0	0
-2	0.00138981825159135	NA	0	0	0
-1	0.0014009610566623	NA	0	0	0
0	0.00138192725513418	NA	1	1	0
