# Supplementary material for: Rift-induced disruption of cratonic keels drives kimberlite volcanism
Source: Nature. 2023 Jul 26;620(7973):344–50. doi: 10.1038/s41586-023-06193-3 (PMC10727985; doi:10.1038/s41586-023-06193-3)
Supplement: Supplementary file 3 — Modelled kimberlite cluster migration rates for Africa, South America and North America, generated using 5,000 simulations that consider all known attendant uncertainties (see Methods for details). Rates are provided for both minimum lag (‘MinLag’) and minimum distance (‘MinDist’) models of rift–kimberlite association, encompassing the plausible range of rates for any given cluster. These simulations were used to generate Fig. 1e (density plot for cluster migration rate, grouped by location) and Extended Data Fig. 4a (density plot for cluster migration rate by association model). [file 41586_2023_6193_MOESM3_ESM.txt]

rate	method	location
99.2399065779683	MinLag	N_America
76.2577418967807	MinLag	N_America
55.985408189303	MinLag	N_America
61.4429957374051	MinLag	N_America
54.0278867121626	MinLag	N_America
28.2342919090951	MinLag	N_America
47.5033990272161	MinLag	N_America
28.6010163969942	MinLag	N_America
45.5819665815919	MinLag	N_America
95.7521103439269	MinLag	N_America
11.5537396177489	MinLag	N_America
80.6294674147617	MinLag	N_America
78.2697961214296	MinLag	N_America
77.4828328842499	MinLag	N_America
86.550403120576	MinLag	N_America
64.9670693372713	MinLag	N_America
65.3621343799368	MinLag	N_America
68.0525615267991	MinLag	N_America
29.7931302198794	MinLag	N_America
54.7988217062476	MinLag	N_America
44.6898191899319	MinLag	N_America
60.9186533287675	MinLag	N_America
57.2132664608513	MinLag	N_America
52.8078743221051	MinLag	N_America
55.1887492829788	MinLag	N_America
45.9181883961084	MinLag	N_America
51.1720102900382	MinLag	N_America
43.8663295308938	MinLag	N_America
49.4490616745151	MinLag	N_America
48.5788979604109	MinLag	N_America
44.0463687968175	MinLag	N_America
37.882618552455	MinLag	N_America
30.6293566856814	MinLag	N_America
35.2134059002519	MinLag	N_America
36.6833758268969	MinLag	N_America
32.197031141657	MinLag	N_America
15.9905914847017	MinLag	N_America
38.9477674753681	MinLag	N_America
14.9876527361271	MinLag	N_America
35.3191676323787	MinLag	N_America
21.4201865977069	MinLag	N_America
17.9734360417551	MinLag	N_America
21.6203030724082	MinLag	N_America
23.137435673831	MinLag	N_America
14.1862886468228	MinLag	N_America
90.1808690096531	MinLag	N_America
78.8552898839975	MinLag	N_America
77.8282536819558	MinLag	N_America
13.381329743865	MinLag	N_America
73.2997638963991	MinLag	N_America
39.2020412674134	MinLag	N_America
51.7501867595367	MinLag	N_America
16.6023202838461	MinLag	N_America
51.3261056262972	MinLag	N_America
63.9234161458307	MinLag	N_America
26.4590505268511	MinLag	N_America
34.940173985952	MinLag	N_America
21.3095439397757	MinLag	N_America
43.3793207413566	MinLag	N_America
26.0196063782775	MinLag	N_America
27.5189106848668	MinLag	N_America
41.8036482194931	MinLag	N_America
23.3573898870237	MinLag	N_America
19.9167725116632	MinLag	N_America
19.961862514611	MinLag	N_America
19.5023129673493	MinLag	N_America
49.1064875461342	MinLag	S_America
85.5149212724611	MinLag	S_America
56.5380083262244	MinLag	S_America
88.3819700672321	MinLag	S_America
59.6592502096831	MinLag	S_America
46.2292196379272	MinLag	S_America
28.8467625533849	MinLag	S_America
29.8383230731988	MinLag	S_America
38.2329123464534	MinLag	S_America
27.9025227857378	MinLag	S_America
40.2989291575156	MinLag	S_America
39.1058630369393	MinLag	S_America
29.1464185756865	MinLag	S_America
25.4218245919108	MinLag	S_America
31.7814078276168	MinLag	S_America
28.8909702311135	MinLag	S_America
29.0364360510187	MinLag	S_America
28.321440251571	MinLag	S_America
27.1447215400108	MinLag	S_America
24.4058178197851	MinLag	S_America
25.6571859379545	MinLag	S_America
22.345506244397	MinLag	S_America
22.5562710033952	MinLag	S_America
23.0244934549936	MinLag	S_America
23.050825964124	MinLag	S_America
33.4436505039934	MinLag	S_America
89.4591715601908	MinLag	S_America
97.6369589538641	MinLag	S_America
93.9213642603711	MinLag	Africa
25.7948352442145	MinLag	Africa
20.3455187378759	MinLag	Africa
34.4853027020674	MinLag	Africa
23.9204750581786	MinLag	Africa
33.2806644060934	MinLag	Africa
7.74928480089294	MinLag	Africa
7.84920811143585	MinLag	Africa
68.5273888833613	MinLag	Africa
6.59736822947806	MinLag	Africa
20.1589458175959	MinLag	Africa
8.15491056750501	MinLag	Africa
20.8508775750456	MinLag	Africa
50.6288601686972	MinLag	Africa
21.574048905709	MinLag	Africa
60.0613605093985	MinLag	Africa
68.4895450107761	MinLag	Africa
88.7836881003976	MinLag	Africa
68.4033324093237	MinLag	Africa
71.0655403215676	MinLag	Africa
16.9487872163999	MinLag	Africa
52.8025439518347	MinLag	Africa
6.64816589649841	MinLag	Africa
20.6971932040982	MinLag	Africa
57.3120115471545	MinLag	Africa
17.3529815111756	MinLag	Africa
86.3756087057111	MinLag	Africa
53.9354970784627	MinLag	Africa
17.1144183126566	MinLag	Africa
34.0545549377346	MinLag	Africa
15.7577438617622	MinLag	Africa
89.1399095101309	MinLag	Africa
66.5541442084907	MinLag	Africa
46.1669181591912	MinLag	Africa
47.6342664938346	MinLag	Africa
68.7653019919645	MinLag	Africa
60.5692550277395	MinLag	Africa
54.6232169497164	MinLag	Africa
54.9297934913362	MinLag	Africa
26.1130108349021	MinLag	Africa
32.464198986899	MinLag	Africa
60.4865211342023	MinLag	Africa
52.4554024707974	MinLag	Africa
21.7940887413907	MinLag	Africa
49.8275757630001	MinLag	Africa
54.4469062975595	MinLag	Africa
30.0639299355545	MinLag	Africa
54.3444819924474	MinLag	Africa
25.7340678344312	MinLag	Africa
44.3718460076197	MinLag	Africa
50.8180596237819	MinLag	Africa
41.296564488738	MinLag	Africa
33.5565402204685	MinLag	Africa
48.6903605291434	MinLag	Africa
69.6034086767106	MinLag	Africa
41.54607989022	MinLag	Africa
40.4167736654814	MinLag	Africa
36.1781362349354	MinLag	Africa
34.0269061173147	MinLag	Africa
43.8214383809746	MinLag	Africa
46.6738881380296	MinLag	Africa
39.9485856875668	MinLag	Africa
27.6396873296098	MinLag	Africa
34.4125887351522	MinLag	Africa
43.9761103504366	MinLag	Africa
34.0085877717494	MinLag	Africa
38.3932047710543	MinLag	Africa
26.317726619683	MinLag	Africa
32.759072302919	MinLag	Africa
29.9846916847166	MinLag	Africa
41.0541779716194	MinLag	Africa
37.204514905305	MinLag	Africa
32.3922465553262	MinLag	Africa
22.6162001376996	MinLag	Africa
30.7253101898572	MinLag	Africa
39.8672104674584	MinLag	Africa
33.6699586413714	MinLag	Africa
29.02748592413	MinLag	Africa
34.1746321519179	MinLag	Africa
34.8767057968628	MinLag	Africa
34.1231201364187	MinLag	Africa
31.4516978508977	MinLag	Africa
21.9500587935287	MinLag	Africa
23.8464793365707	MinLag	Africa
21.6376086700254	MinLag	Africa
21.9877377194482	MinLag	Africa
30.4741804848622	MinLag	Africa
23.4594722094038	MinLag	Africa
24.4216266748449	MinLag	Africa
27.3211610587578	MinLag	Africa
16.0830290071973	MinLag	Africa
30.9123321936995	MinLag	Africa
28.4411265151249	MinLag	Africa
29.2144001012168	MinLag	Africa
28.551718652161	MinLag	Africa
28.9396390781646	MinLag	Africa
21.7314039564102	MinLag	Africa
22.0838832922236	MinLag	Africa
39.0838321410289	MinLag	Africa
37.7106872854634	MinLag	Africa
25.8315071474112	MinLag	Africa
21.5611490513112	MinLag	Africa
23.4945286380716	MinLag	Africa
21.0726991911784	MinLag	Africa
15.25829275448	MinLag	Africa
27.1109200936321	MinLag	Africa
24.7272784732811	MinLag	Africa
13.7770271107826	MinLag	Africa
19.7700589898995	MinLag	Africa
25.595182741073	MinLag	Africa
24.1001751024967	MinLag	Africa
30.3894128859606	MinLag	Africa
19.9288386542592	MinLag	Africa
25.2733628103467	MinLag	Africa
18.7750713266562	MinLag	Africa
24.1855766511254	MinLag	Africa
13.2361602561072	MinLag	Africa
13.3302014472798	MinLag	Africa
16.8925667068509	MinLag	Africa
17.9572176829947	MinLag	Africa
17.6547866142373	MinLag	Africa
18.8747399669464	MinLag	Africa
22.7140883780644	MinLag	Africa
18.9580111803817	MinLag	Africa
23.1127919650215	MinLag	Africa
32.1345477127854	MinLag	Africa
12.8854053102195	MinLag	Africa
30.3919599945956	MinLag	Africa
11.8272387455205	MinLag	Africa
22.9051380006187	MinLag	Africa
26.3299910956664	MinLag	Africa
23.8486261229897	MinLag	Africa
17.9689398600137	MinLag	Africa
12.1828833770396	MinLag	Africa
16.6690696388134	MinLag	Africa
16.7335217539214	MinLag	Africa
28.4998945853733	MinLag	Africa
28.5497246769543	MinLag	Africa
24.1923971036227	MinLag	Africa
10.0098540569438	MinLag	Africa
16.3313300247131	MinLag	Africa
26.2754283166018	MinLag	Africa
16.1770209018399	MinLag	Africa
25.5556792020932	MinLag	Africa
23.6898581945111	MinLag	Africa
25.2067712740979	MinLag	Africa
24.7951949932863	MinLag	Africa
15.23433742915	MinLag	Africa
14.5444929003383	MinLag	Africa
20.2725869722099	MinLag	Africa
13.799519440754	MinLag	Africa
15.5164477460885	MinLag	Africa
76.7173771354507	MinLag	N_America
70.2172459008833	MinLag	N_America
67.2691007679909	MinLag	N_America
56.356398101514	MinLag	N_America
26.480111430247	MinLag	N_America
46.9892288178753	MinLag	N_America
27.7000297363658	MinLag	N_America
54.4066392850835	MinLag	N_America
10.7816781395558	MinLag	N_America
8.83538331121708	MinLag	N_America
82.2910518913499	MinLag	N_America
11.4286533244949	MinLag	N_America
97.3971826941403	MinLag	N_America
91.3677009913588	MinLag	N_America
67.6193148860317	MinLag	N_America
62.98233463779	MinLag	N_America
71.6820112839487	MinLag	N_America
30.7385738588186	MinLag	N_America
53.9893179713976	MinLag	N_America
46.6220042715075	MinLag	N_America
61.4924686136483	MinLag	N_America
57.0523084504673	MinLag	N_America
49.5992075107616	MinLag	N_America
61.4784855200756	MinLag	N_America
61.8030282986105	MinLag	N_America
76.2465969847188	MinLag	N_America
47.451725520729	MinLag	N_America
49.4322640667173	MinLag	N_America
53.9783342016329	MinLag	N_America
46.2486203308828	MinLag	N_America
39.3458108103361	MinLag	N_America
36.1263340434479	MinLag	N_America
37.0156593298735	MinLag	N_America
37.2859097824346	MinLag	N_America
35.2375835694455	MinLag	N_America
15.6158282435482	MinLag	N_America
42.5809178169943	MinLag	N_America
14.0868131484344	MinLag	N_America
25.5497175551196	MinLag	N_America
23.7452130055805	MinLag	N_America
20.9565643022292	MinLag	N_America
25.825180320639	MinLag	N_America
23.2937473386111	MinLag	N_America
13.1313211939539	MinLag	N_America
99.8358965325812	MinLag	N_America
80.4546655186228	MinLag	N_America
79.0997157715103	MinLag	N_America
16.1349380632691	MinLag	N_America
78.6562901467278	MinLag	N_America
45.0569876444673	MinLag	N_America
56.121632450168	MinLag	N_America
15.9860399775213	MinLag	N_America
52.2598854482784	MinLag	N_America
65.6982944052568	MinLag	N_America
27.7199238871636	MinLag	N_America
37.9136477646675	MinLag	N_America
24.4463214451939	MinLag	N_America
46.3309529206699	MinLag	N_America
27.5078207864945	MinLag	N_America
28.2522436739446	MinLag	N_America
43.2281442932755	MinLag	N_America
24.5018326530517	MinLag	N_America
20.1668348121369	MinLag	N_America
17.5343869575343	MinLag	N_America
20.091516766935	MinLag	N_America
19.7853971805952	MinLag	N_America
77.9526683957024	MinLag	S_America
41.0623124006786	MinLag	S_America
32.4399796392655	MinLag	S_America
23.4999754881339	MinLag	S_America
25.4462200660547	MinLag	S_America
13.1185547383439	MinLag	S_America
16.6456423771961	MinLag	S_America
15.3101850409943	MinLag	S_America
15.3449344263771	MinLag	S_America
44.1238278382136	MinLag	S_America
43.9669951691342	MinLag	S_America
14.3130625512436	MinLag	S_America
13.1257022251752	MinLag	S_America
19.7351596448489	MinLag	S_America
11.880597325353	MinLag	S_America
12.303761508606	MinLag	S_America
15.1956429888425	MinLag	S_America
14.6585659647236	MinLag	S_America
11.2413832027038	MinLag	S_America
10.8481731993538	MinLag	S_America
12.4612149603957	MinLag	S_America
12.5854966727193	MinLag	S_America
12.8222984554459	MinLag	S_America
13.3764201788183	MinLag	S_America
6.90113477426485	MinLag	S_America
29.3122951998944	MinLag	S_America
47.2110616243675	MinLag	S_America
62.4265608395463	MinLag	Africa
18.6952942155444	MinLag	Africa
19.6597913251024	MinLag	Africa
19.043269508037	MinLag	Africa
27.2609719150161	MinLag	Africa
32.6225937600987	MinLag	Africa
9.35410667265276	MinLag	Africa
9.67817452819112	MinLag	Africa
68.6101912815975	MinLag	Africa
8.26538004156506	MinLag	Africa
27.4266192664158	MinLag	Africa
7.14415776883868	MinLag	Africa
25.3174318342061	MinLag	Africa
6.40156173634789	MinLag	Africa
55.086543445518	MinLag	Africa
64.4684253179109	MinLag	Africa
56.8910705252819	MinLag	Africa
58.4653854373113	MinLag	Africa
58.5250658724292	MinLag	Africa
39.9352892341778	MinLag	Africa
14.9614417994235	MinLag	Africa
64.7814890659857	MinLag	Africa
7.89471529521111	MinLag	Africa
84.5063330014343	MinLag	Africa
75.4078646520652	MinLag	Africa
16.8909426836244	MinLag	Africa
50.9095642424427	MinLag	Africa
47.0233878652103	MinLag	Africa
97.6923700246524	MinLag	Africa
47.7088752676202	MinLag	Africa
88.0358992541805	MinLag	Africa
28.5502969327455	MinLag	Africa
73.849294469957	MinLag	Africa
83.4613604757616	MinLag	Africa
84.1045613007277	MinLag	Africa
70.8645397530676	MinLag	Africa
65.4183852154757	MinLag	Africa
55.5942720116823	MinLag	Africa
94.9171232750928	MinLag	Africa
63.4399106682372	MinLag	Africa
36.4589307988927	MinLag	Africa
66.4128577989919	MinLag	Africa
60.0946750620918	MinLag	Africa
55.0367222666997	MinLag	Africa
63.4850911393921	MinLag	Africa
53.6719698218225	MinLag	Africa
31.9191251690651	MinLag	Africa
56.1035298080808	MinLag	Africa
46.2225361546764	MinLag	Africa
47.7766807448868	MinLag	Africa
58.2142889205564	MinLag	Africa
42.5453348936642	MinLag	Africa
47.6621646266545	MinLag	Africa
72.7380512969457	MinLag	Africa
52.2556735843089	MinLag	Africa
44.5415644948735	MinLag	Africa
43.3536297161868	MinLag	Africa
39.4834509440635	MinLag	Africa
32.8120580821315	MinLag	Africa
51.1644213962439	MinLag	Africa
39.9368518936471	MinLag	Africa
43.390894601908	MinLag	Africa
41.9592770221164	MinLag	Africa
36.7885474733333	MinLag	Africa
6.58607819229681	MinLag	Africa
35.3652585954269	MinLag	Africa
41.344259515066	MinLag	Africa
26.4147793205685	MinLag	Africa
36.2861491740184	MinLag	Africa
30.3447266264931	MinLag	Africa
42.5151597526121	MinLag	Africa
41.1853273500256	MinLag	Africa
37.5532994229549	MinLag	Africa
29.1833502084559	MinLag	Africa
33.02438882939	MinLag	Africa
42.3150691099176	MinLag	Africa
35.4790228479208	MinLag	Africa
32.9795588904858	MinLag	Africa
34.8459190953456	MinLag	Africa
37.3658386899897	MinLag	Africa
34.851642233098	MinLag	Africa
37.7607062417336	MinLag	Africa
26.3680283380841	MinLag	Africa
26.0155469779192	MinLag	Africa
19.9094651488193	MinLag	Africa
21.0300828997511	MinLag	Africa
31.6637107284123	MinLag	Africa
24.5314391681222	MinLag	Africa
25.662947154131	MinLag	Africa
34.6801261740047	MinLag	Africa
44.8799521612546	MinLag	Africa
34.2835028001663	MinLag	Africa
30.1809423876663	MinLag	Africa
32.2337882786591	MinLag	Africa
52.0496185117266	MinLag	Africa
30.1516654409111	MinLag	Africa
20.2364481864616	MinLag	Africa
23.7543139790741	MinLag	Africa
32.9971379549814	MinLag	Africa
45.0008092010497	MinLag	Africa
28.8148527235914	MinLag	Africa
22.5248527059402	MinLag	Africa
22.1907340570931	MinLag	Africa
21.736238923446	MinLag	Africa
16.7510989446471	MinLag	Africa
28.7738231232332	MinLag	Africa
28.1236442869687	MinLag	Africa
14.5521515965001	MinLag	Africa
21.0776667841614	MinLag	Africa
27.8463641103118	MinLag	Africa
25.7099529811603	MinLag	Africa
33.2954574241504	MinLag	Africa
21.3035044402791	MinLag	Africa
26.4037886965146	MinLag	Africa
21.5527038752196	MinLag	Africa
28.2494610408645	MinLag	Africa
15.4938294140414	MinLag	Africa
14.6916990420248	MinLag	Africa
18.4639809087606	MinLag	Africa
25.825963469547	MinLag	Africa
25.2754268808118	MinLag	Africa
20.0507502733625	MinLag	Africa
23.785049536789	MinLag	Africa
27.0959773454588	MinLag	Africa
24.2018502447706	MinLag	Africa
37.7561794064899	MinLag	Africa
14.1062188297819	MinLag	Africa
35.3966694827564	MinLag	Africa
13.1288385170208	MinLag	Africa
24.3886939388917	MinLag	Africa
28.775084619635	MinLag	Africa
24.8821512821744	MinLag	Africa
18.3766434436905	MinLag	Africa
13.3488725657177	MinLag	Africa
17.4443851569697	MinLag	Africa
19.0877621008908	MinLag	Africa
33.6564282628106	MinLag	Africa
33.2943193253524	MinLag	Africa
24.7116159978984	MinLag	Africa
10.7479654349021	MinLag	Africa
17.1746727293572	MinLag	Africa
31.7519130605418	MinLag	Africa
17.3667821003698	MinLag	Africa
31.3006945085452	MinLag	Africa
34.0001376605541	MinLag	Africa
30.1188275974864	MinLag	Africa
30.0821717271484	MinLag	Africa
23.1772200646565	MinLag	Africa
22.7854706872344	MinLag	Africa
24.6913744940342	MinLag	Africa
20.6391050647191	MinLag	Africa
18.7275541589227	MinLag	Africa
76.2901509006933	MinLag	N_America
80.2543407626625	MinLag	N_America
62.1436829815446	MinLag	N_America
51.8333803611681	MinLag	N_America
24.1709992456314	MinLag	N_America
46.1891709388186	MinLag	N_America
26.6686915190007	MinLag	N_America
54.921685107985	MinLag	N_America
77.0111833210202	MinLag	N_America
8.70340327864222	MinLag	N_America
41.6840925843221	MinLag	N_America
82.06039935007	MinLag	N_America
80.85617190607	MinLag	N_America
98.9425984990447	MinLag	N_America
75.3154477159105	MinLag	N_America
56.7860356757334	MinLag	N_America
67.3756631365842	MinLag	N_America
35.9228164442479	MinLag	N_America
63.8010439782928	MinLag	N_America
49.9613855564651	MinLag	N_America
55.4027171267629	MinLag	N_America
51.1166413805247	MinLag	N_America
41.1356600222075	MinLag	N_America
51.0890920248376	MinLag	N_America
54.4956081116787	MinLag	N_America
45.9241964516476	MinLag	N_America
50.4491917827678	MinLag	N_America
43.4199120625711	MinLag	N_America
46.7109341812901	MinLag	N_America
40.6438516377855	MinLag	N_America
34.4651660693411	MinLag	N_America
28.6742684697584	MinLag	N_America
32.1956345417893	MinLag	N_America
34.0168174392335	MinLag	N_America
29.0944739380343	MinLag	N_America
16.2680930835506	MinLag	N_America
29.1962648889434	MinLag	N_America
14.381011478083	MinLag	N_America
26.8995439601473	MinLag	N_America
23.4739658060608	MinLag	N_America
18.8624618580508	MinLag	N_America
22.8995433587464	MinLag	N_America
24.3426599588862	MinLag	N_America
13.7653732871748	MinLag	N_America
25.318537907101	MinLag	N_America
65.550282900734	MinLag	N_America
70.2736207277756	MinLag	N_America
15.4600672553518	MinLag	N_America
70.199213245846	MinLag	N_America
40.5621106537288	MinLag	N_America
53.6387094356857	MinLag	N_America
16.292861239828	MinLag	N_America
50.6455992606563	MinLag	N_America
49.4032931789106	MinLag	N_America
26.656399046696	MinLag	N_America
36.3396923480216	MinLag	N_America
22.5641801283875	MinLag	N_America
44.851875232241	MinLag	N_America
26.7645056714894	MinLag	N_America
27.4045781950992	MinLag	N_America
42.4631722235413	MinLag	N_America
23.7153857245894	MinLag	N_America
20.8920968346848	MinLag	N_America
15.6234421278817	MinLag	N_America
21.1189514202845	MinLag	N_America
20.8141486926441	MinLag	N_America
50.1094112611501	MinLag	S_America
73.8728745239685	MinLag	S_America
32.0014685515578	MinLag	S_America
27.721095201056	MinLag	S_America
23.1716305251013	MinLag	S_America
25.9249831257718	MinLag	S_America
18.8084229850335	MinLag	S_America
17.2595100679645	MinLag	S_America
15.9721879523533	MinLag	S_America
16.5362803270951	MinLag	S_America
43.6041105917545	MinLag	S_America
43.9034764641867	MinLag	S_America
15.0925103948119	MinLag	S_America
13.7663009545966	MinLag	S_America
20.7780208681949	MinLag	S_America
12.4104850460026	MinLag	S_America
11.8502321883147	MinLag	S_America
14.1054950133002	MinLag	S_America
15.3507187140145	MinLag	S_America
11.2002212216446	MinLag	S_America
11.5525602398183	MinLag	S_America
12.790275788188	MinLag	S_America
11.7615053382355	MinLag	S_America
12.4340071902746	MinLag	S_America
13.5907398045181	MinLag	S_America
7.59699475504665	MinLag	S_America
35.978580015839	MinLag	S_America
52.6514579941077	MinLag	S_America
82.8491540448348	MinLag	Africa
16.794910462644	MinLag	Africa
19.5790520793931	MinLag	Africa
20.0192767795574	MinLag	Africa
35.1786165249975	MinLag	Africa
9.13967391278912	MinLag	Africa
9.25598668093699	MinLag	Africa
75.8450279527347	MinLag	Africa
8.82650404118482	MinLag	Africa
31.482243090725	MinLag	Africa
6.15338112945084	MinLag	Africa
17.8810237235178	MinLag	Africa
45.3390178340038	MinLag	Africa
67.5908799866062	MinLag	Africa
65.9189655566333	MinLag	Africa
21.3189232785848	MinLag	Africa
54.78863372516	MinLag	Africa
45.3742696705736	MinLag	Africa
16.9973198329011	MinLag	Africa
52.1931950440665	MinLag	Africa
64.7236822494455	MinLag	Africa
15.9773569397367	MinLag	Africa
61.5674383225709	MinLag	Africa
97.0042858950191	MinLag	Africa
78.8312513869743	MinLag	Africa
56.8443277831292	MinLag	Africa
14.6394756678703	MinLag	Africa
31.1827899005782	MinLag	Africa
14.7662482177487	MinLag	Africa
24.3408616721799	MinLag	Africa
70.7715609692225	MinLag	Africa
51.2819565299941	MinLag	Africa
42.9527526944501	MinLag	Africa
80.3846905994824	MinLag	Africa
61.1743627455375	MinLag	Africa
61.767386635446	MinLag	Africa
85.8325964883723	MinLag	Africa
26.463991091194	MinLag	Africa
38.7578628764873	MinLag	Africa
58.6999902768674	MinLag	Africa
60.611206558851	MinLag	Africa
21.7426612381049	MinLag	Africa
65.968094464097	MinLag	Africa
46.97144623287	MinLag	Africa
29.9489947725403	MinLag	Africa
48.3644235943693	MinLag	Africa
23.2950901687744	MinLag	Africa
44.3108640276539	MinLag	Africa
54.6793657256818	MinLag	Africa
40.5451055916106	MinLag	Africa
29.0403805095304	MinLag	Africa
61.2137300147747	MinLag	Africa
63.2279281948552	MinLag	Africa
42.4384189311976	MinLag	Africa
38.9151083774332	MinLag	Africa
38.9099112247641	MinLag	Africa
31.0275582050796	MinLag	Africa
70.5158378691866	MinLag	Africa
44.9616305117565	MinLag	Africa
41.559456817146	MinLag	Africa
27.5463191475181	MinLag	Africa
35.6631610107895	MinLag	Africa
44.9966469020276	MinLag	Africa
34.5103271505931	MinLag	Africa
39.0240564588215	MinLag	Africa
24.274147306843	MinLag	Africa
33.3735553406371	MinLag	Africa
28.8699374713448	MinLag	Africa
40.5730208203032	MinLag	Africa
38.3368581801783	MinLag	Africa
31.4639511539823	MinLag	Africa
34.4011705675954	MinLag	Africa
31.0633866631107	MinLag	Africa
39.3243355010318	MinLag	Africa
33.4445624298002	MinLag	Africa
29.7117583641164	MinLag	Africa
32.0295827678908	MinLag	Africa
34.9822269112045	MinLag	Africa
34.6178860110546	MinLag	Africa
33.2010539519042	MinLag	Africa
24.7767541438806	MinLag	Africa
22.1005428453134	MinLag	Africa
20.5541150721045	MinLag	Africa
20.3203545958246	MinLag	Africa
31.2534977784006	MinLag	Africa
22.8263124777368	MinLag	Africa
23.7001297084386	MinLag	Africa
31.1324475917928	MinLag	Africa
16.0224897823086	MinLag	Africa
31.6295644881588	MinLag	Africa
28.7822769777765	MinLag	Africa
30.32270071312	MinLag	Africa
33.5333540628206	MinLag	Africa
29.4664342190683	MinLag	Africa
20.3229412346854	MinLag	Africa
21.8718562555304	MinLag	Africa
43.1156988386547	MinLag	Africa
37.7833674888857	MinLag	Africa
28.9831361470083	MinLag	Africa
21.1551796567756	MinLag	Africa
21.8800609315939	MinLag	Africa
20.149178865833	MinLag	Africa
15.311204063908	MinLag	Africa
27.4896943430555	MinLag	Africa
26.0188016687014	MinLag	Africa
13.9550488785525	MinLag	Africa
20.2178054829133	MinLag	Africa
25.6656230563303	MinLag	Africa
27.5549603282084	MinLag	Africa
31.9691675368245	MinLag	Africa
21.3417314535724	MinLag	Africa
25.423808335198	MinLag	Africa
21.5862567205621	MinLag	Africa
24.8148317284122	MinLag	Africa
13.5543369402309	MinLag	Africa
13.2557639879902	MinLag	Africa
17.504861155146	MinLag	Africa
17.9585693748574	MinLag	Africa
17.4717630990914	MinLag	Africa
18.9310412250899	MinLag	Africa
21.7928573163454	MinLag	Africa
19.511234978786	MinLag	Africa
23.1251471820115	MinLag	Africa
32.0576806226385	MinLag	Africa
12.6852410452782	MinLag	Africa
29.0724629922349	MinLag	Africa
11.8206999114993	MinLag	Africa
23.3521030841229	MinLag	Africa
27.1076795791013	MinLag	Africa
23.5533124456272	MinLag	Africa
17.5391261172663	MinLag	Africa
12.3487599565419	MinLag	Africa
16.2013970252201	MinLag	Africa
17.2863100996002	MinLag	Africa
27.9882401180169	MinLag	Africa
29.2504135876807	MinLag	Africa
23.7997896492715	MinLag	Africa
9.50521828598919	MinLag	Africa
16.2970235691689	MinLag	Africa
26.5979803016092	MinLag	Africa
16.1402820822878	MinLag	Africa
25.9865773685053	MinLag	Africa
26.2809229844746	MinLag	Africa
25.2350113219875	MinLag	Africa
25.0045554892208	MinLag	Africa
15.1619104801475	MinLag	Africa
15.0338324778684	MinLag	Africa
20.5374672945534	MinLag	Africa
13.7640425445536	MinLag	Africa
15.5410045001524	MinLag	Africa
70.1902084861521	MinLag	N_America
77.4056422106794	MinLag	N_America
68.1276287144563	MinLag	N_America
54.2180784583427	MinLag	N_America
28.4697264842315	MinLag	N_America
49.1514224498602	MinLag	N_America
27.6124044478096	MinLag	N_America
48.3258567936298	MinLag	N_America
92.9061685563439	MinLag	N_America
10.7100526891545	MinLag	N_America
84.1369564523608	MinLag	N_America
87.6133641207652	MinLag	N_America
67.0271249201878	MinLag	N_America
87.4217698475837	MinLag	N_America
64.3677068715277	MinLag	N_America
64.7154333589068	MinLag	N_America
68.5208059083991	MinLag	N_America
30.8975507789522	MinLag	N_America
55.262798517105	MinLag	N_America
46.1702275247588	MinLag	N_America
62.0871248701426	MinLag	N_America
57.2876599759805	MinLag	N_America
63.7994964271142	MinLag	N_America
57.0187694144656	MinLag	N_America
50.4791489574212	MinLag	N_America
75.7471243577669	MinLag	N_America
46.7214572181675	MinLag	N_America
47.7336609854671	MinLag	N_America
54.6668455340234	MinLag	N_America
45.0735974042908	MinLag	N_America
39.9397071965541	MinLag	N_America
31.4761816446484	MinLag	N_America
39.4508828141235	MinLag	N_America
36.339040708072	MinLag	N_America
32.756110318434	MinLag	N_America
17.0871908289444	MinLag	N_America
41.4097517986035	MinLag	N_America
14.815268690806	MinLag	N_America
25.4642097848628	MinLag	N_America
25.6456330154572	MinLag	N_America
25.6630678644167	MinLag	N_America
28.7009026979046	MinLag	N_America
30.0200034118395	MinLag	N_America
13.4143989948465	MinLag	N_America
97.8009297360807	MinLag	N_America
92.6206569914949	MinLag	N_America
85.1609339300188	MinLag	N_America
18.022469602941	MinLag	N_America
82.4734414498964	MinLag	N_America
45.2940222609653	MinLag	N_America
57.0642165560199	MinLag	N_America
16.520272706826	MinLag	N_America
53.883772992006	MinLag	N_America
62.4434662806294	MinLag	N_America
28.6751019367453	MinLag	N_America
39.1353827427794	MinLag	N_America
23.7955492210672	MinLag	N_America
46.2228048381687	MinLag	N_America
28.6204222361481	MinLag	N_America
28.6209987827916	MinLag	N_America
44.0206075504753	MinLag	N_America
25.2493671749377	MinLag	N_America
20.1553870546116	MinLag	N_America
20.531726203989	MinLag	N_America
20.0621702604478	MinLag	N_America
64.5866477368976	MinLag	S_America
77.0840118467988	MinLag	S_America
28.5475355343601	MinLag	S_America
34.5826559933767	MinLag	S_America
24.8434041850862	MinLag	S_America
25.3283598029867	MinLag	S_America
37.2751555336176	MinLag	S_America
16.5385094018853	MinLag	S_America
15.9982004845169	MinLag	S_America
16.6093243962857	MinLag	S_America
43.9591915010898	MinLag	S_America
43.3038564402772	MinLag	S_America
13.7527351009944	MinLag	S_America
13.326094430173	MinLag	S_America
19.3419384162899	MinLag	S_America
11.9314600579282	MinLag	S_America
14.8283056249406	MinLag	S_America
14.0089391705755	MinLag	S_America
14.3247520846881	MinLag	S_America
11.0047543373128	MinLag	S_America
11.1414790214696	MinLag	S_America
11.0328604547877	MinLag	S_America
11.8873228118928	MinLag	S_America
13.2348723411437	MinLag	S_America
13.4988502194605	MinLag	S_America
7.19590553082047	MinLag	S_America
38.1070336149468	MinLag	S_America
41.2828158806913	MinLag	S_America
86.6410653628179	MinLag	Africa
51.346043810503	MinLag	Africa
35.7169924367533	MinLag	Africa
19.5324402837934	MinLag	Africa
42.895824394372	MinLag	Africa
29.3625098814326	MinLag	Africa
27.5742925839303	MinLag	Africa
10.3869841514711	MinLag	Africa
10.4865250844814	MinLag	Africa
75.77361021097	MinLag	Africa
9.7885865503652	MinLag	Africa
20.9915655294432	MinLag	Africa
6.68131795624277	MinLag	Africa
17.9411319991325	MinLag	Africa
35.5204444476003	MinLag	Africa
40.3255226594189	MinLag	Africa
63.4544153397537	MinLag	Africa
53.2020446972525	MinLag	Africa
19.9840600139583	MinLag	Africa
55.8215524389547	MinLag	Africa
18.3793782395472	MinLag	Africa
15.1066390935683	MinLag	Africa
55.0086108649563	MinLag	Africa
77.4250888979445	MinLag	Africa
92.1892745209141	MinLag	Africa
57.7804038088442	MinLag	Africa
18.9357155113903	MinLag	Africa
65.002523054953	MinLag	Africa
16.585030234108	MinLag	Africa
14.047568433965	MinLag	Africa
23.2544580625527	MinLag	Africa
92.0201348629462	MinLag	Africa
22.7783013327974	MinLag	Africa
65.5424196505405	MinLag	Africa
51.1634960915774	MinLag	Africa
96.0034652387812	MinLag	Africa
59.7318179664424	MinLag	Africa
56.7147503075759	MinLag	Africa
59.7256136200344	MinLag	Africa
75.9350620064099	MinLag	Africa
24.9352603030322	MinLag	Africa
31.7887088770944	MinLag	Africa
57.0024873053022	MinLag	Africa
43.2294722821004	MinLag	Africa
20.9156862979629	MinLag	Africa
55.4036324546829	MinLag	Africa
52.6575885387749	MinLag	Africa
29.8997397333705	MinLag	Africa
51.2980788119848	MinLag	Africa
26.8108952178959	MinLag	Africa
53.5911705148415	MinLag	Africa
51.2582329808182	MinLag	Africa
43.0365416267097	MinLag	Africa
31.0699561872383	MinLag	Africa
64.8957592364982	MinLag	Africa
54.0126006409258	MinLag	Africa
39.785668701568	MinLag	Africa
38.6359207466183	MinLag	Africa
36.1653850277672	MinLag	Africa
31.0625843538977	MinLag	Africa
36.9363303529928	MinLag	Africa
39.7306719141774	MinLag	Africa
41.1831351144717	MinLag	Africa
24.8173488041091	MinLag	Africa
33.1917678030022	MinLag	Africa
43.1390242641095	MinLag	Africa
33.6436422954631	MinLag	Africa
37.2842863097101	MinLag	Africa
25.469954426972	MinLag	Africa
33.0685118624457	MinLag	Africa
28.8125511846498	MinLag	Africa
39.8578935601525	MinLag	Africa
36.2695082189993	MinLag	Africa
33.7416760710131	MinLag	Africa
32.3694657294381	MinLag	Africa
29.9809071906736	MinLag	Africa
35.7366374550492	MinLag	Africa
33.9265031192341	MinLag	Africa
29.4158022323436	MinLag	Africa
31.2473590815882	MinLag	Africa
33.8405490666166	MinLag	Africa
33.4153763863459	MinLag	Africa
32.4645251578093	MinLag	Africa
22.0187934907764	MinLag	Africa
23.9758009204931	MinLag	Africa
18.9260554687374	MinLag	Africa
21.4740417703415	MinLag	Africa
30.4421599621644	MinLag	Africa
22.4750672526052	MinLag	Africa
22.707105330821	MinLag	Africa
34.0856166160482	MinLag	Africa
15.8868581016008	MinLag	Africa
28.5187071421471	MinLag	Africa
26.9908880594408	MinLag	Africa
28.2560658545838	MinLag	Africa
49.6828917478782	MinLag	Africa
27.5937759949879	MinLag	Africa
23.2277641497267	MinLag	Africa
21.1973130900705	MinLag	Africa
30.1834662693171	MinLag	Africa
36.3189457316705	MinLag	Africa
24.9658637423701	MinLag	Africa
20.4348176670648	MinLag	Africa
23.8754990435647	MinLag	Africa
20.3082446723814	MinLag	Africa
14.1619119242088	MinLag	Africa
26.3531604523794	MinLag	Africa
26.0367964579151	MinLag	Africa
13.9473333461851	MinLag	Africa
18.8002817237454	MinLag	Africa
24.9732703320641	MinLag	Africa
24.9541929147566	MinLag	Africa
27.5064814355018	MinLag	Africa
20.5917730050384	MinLag	Africa
24.6702715016961	MinLag	Africa
18.1038769950018	MinLag	Africa
27.258300890376	MinLag	Africa
13.6174064096943	MinLag	Africa
12.8756732035612	MinLag	Africa
16.7642743664631	MinLag	Africa
17.723043162398	MinLag	Africa
17.5135160483354	MinLag	Africa
18.6227991890939	MinLag	Africa
21.6535315972314	MinLag	Africa
18.7290481202191	MinLag	Africa
22.5455485478534	MinLag	Africa
31.3220622467429	MinLag	Africa
12.455387321105	MinLag	Africa
28.4364371863619	MinLag	Africa
11.4732389651965	MinLag	Africa
22.5591351482618	MinLag	Africa
26.2676031830383	MinLag	Africa
23.1674347383471	MinLag	Africa
17.168592093362	MinLag	Africa
11.8425397866403	MinLag	Africa
15.2741754508584	MinLag	Africa
16.8230351225849	MinLag	Africa
27.2988028666643	MinLag	Africa
27.9901238969676	MinLag	Africa
23.3689764062323	MinLag	Africa
9.3460732531523	MinLag	Africa
15.6952491560973	MinLag	Africa
25.4560674080312	MinLag	Africa
15.6468011865703	MinLag	Africa
25.6594536255579	MinLag	Africa
27.6824432459579	MinLag	Africa
24.7546074988735	MinLag	Africa
23.7019622650779	MinLag	Africa
14.8308050071564	MinLag	Africa
14.674659520147	MinLag	Africa
20.1766473049089	MinLag	Africa
13.2905470781526	MinLag	Africa
15.3210229509419	MinLag	Africa
78.9603292936741	MinLag	N_America
87.2196652667912	MinLag	N_America
74.6198434737949	MinLag	N_America
58.2174630497088	MinLag	N_America
30.5585639627775	MinLag	N_America
52.5017143751845	MinLag	N_America
47.5291672787544	MinLag	N_America
52.8418905232032	MinLag	N_America
13.8840946565643	MinLag	N_America
10.5166729483549	MinLag	N_America
89.0397519372004	MinLag	N_America
90.2145924812027	MinLag	N_America
81.815718526503	MinLag	N_America
87.9073104768126	MinLag	N_America
69.522145130196	MinLag	N_America
56.54134053698	MinLag	N_America
70.1448118848554	MinLag	N_America
33.3699067546074	MinLag	N_America
65.5632072411139	MinLag	N_America
47.0738645529632	MinLag	N_America
56.3891393079161	MinLag	N_America
50.7607417454566	MinLag	N_America
54.664734559302	MinLag	N_America
51.8303409542608	MinLag	N_America
54.790121566678	MinLag	N_America
50.1064619592358	MinLag	N_America
47.9961342709781	MinLag	N_America
44.1657259457941	MinLag	N_America
49.5831820149672	MinLag	N_America
41.7722625184224	MinLag	N_America
34.8824289021062	MinLag	N_America
31.376998815868	MinLag	N_America
37.1206900286822	MinLag	N_America
34.6130921274988	MinLag	N_America
32.4082249328727	MinLag	N_America
16.1554026121052	MinLag	N_America
41.231849839572	MinLag	N_America
14.8099290517478	MinLag	N_America
36.4880425825988	MinLag	N_America
19.7175814782814	MinLag	N_America
17.9954285810169	MinLag	N_America
21.1899477699196	MinLag	N_America
19.0443697584349	MinLag	N_America
14.6968778852259	MinLag	N_America
24.7305259367118	MinLag	N_America
73.9635749540555	MinLag	N_America
72.3959028065544	MinLag	N_America
13.2732087771499	MinLag	N_America
76.7482607756142	MinLag	N_America
40.5479852357136	MinLag	N_America
53.2279522206101	MinLag	N_America
16.9667129379159	MinLag	N_America
51.4030769512963	MinLag	N_America
56.5936873377911	MinLag	N_America
26.0337553126492	MinLag	N_America
33.7072726278568	MinLag	N_America
20.5640210862668	MinLag	N_America
44.1812046685215	MinLag	N_America
26.2446283279338	MinLag	N_America
26.8456304552295	MinLag	N_America
41.3523673642331	MinLag	N_America
23.2929570573749	MinLag	N_America
20.4459309761528	MinLag	N_America
20.6300924183856	MinLag	N_America
20.3704891629485	MinLag	N_America
72.0334963446597	MinLag	S_America
63.3652618072488	MinLag	S_America
43.3114883366694	MinLag	S_America
21.1089222873045	MinLag	S_America
24.4576526899069	MinLag	S_America
13.9794198950236	MinLag	S_America
16.4135062558068	MinLag	S_America
16.6601182866636	MinLag	S_America
15.7728909583462	MinLag	S_America
43.0258157350128	MinLag	S_America
42.6866618288839	MinLag	S_America
14.0761669498925	MinLag	S_America
13.5589422343882	MinLag	S_America
20.5134673158382	MinLag	S_America
12.2859370270943	MinLag	S_America
13.8151123209182	MinLag	S_America
14.3004784508577	MinLag	S_America
15.1896107367051	MinLag	S_America
11.1044547462292	MinLag	S_America
11.0955238155099	MinLag	S_America
12.2532487082971	MinLag	S_America
12.6607263079464	MinLag	S_America
12.928631577108	MinLag	S_America
13.6638173562161	MinLag	S_America
7.4527395841992	MinLag	S_America
38.6574972857785	MinLag	S_America
98.604379200777	MinLag	S_America
67.6823013225241	MinLag	Africa
19.8666361554556	MinLag	Africa
21.5624357505299	MinLag	Africa
15.9853289496805	MinLag	Africa
22.0733482777307	MinLag	Africa
29.1625384551626	MinLag	Africa
9.44460111746653	MinLag	Africa
9.59557233609384	MinLag	Africa
8.27112957682999	MinLag	Africa
18.599174234292	MinLag	Africa
3.54466042861891	MinLag	Africa
16.4752036486744	MinLag	Africa
40.8369069465161	MinLag	Africa
55.1736428575927	MinLag	Africa
59.0608097730429	MinLag	Africa
63.1279953622655	MinLag	Africa
45.2116679007517	MinLag	Africa
43.9414334339772	MinLag	Africa
19.3658163480501	MinLag	Africa
14.8712162621788	MinLag	Africa
54.5969346017185	MinLag	Africa
61.6074060947337	MinLag	Africa
18.4684036109713	MinLag	Africa
58.1146362161908	MinLag	Africa
17.0366884136327	MinLag	Africa
50.9252624530107	MinLag	Africa
25.0340616855941	MinLag	Africa
12.2230153669108	MinLag	Africa
54.9909447261347	MinLag	Africa
13.0801708400287	MinLag	Africa
17.9036285844499	MinLag	Africa
78.0054317192411	MinLag	Africa
53.2235098888547	MinLag	Africa
11.8459258884382	MinLag	Africa
69.7005552232706	MinLag	Africa
68.0745153058694	MinLag	Africa
71.7694073495513	MinLag	Africa
87.2936537388615	MinLag	Africa
30.8646793282875	MinLag	Africa
38.775403357495	MinLag	Africa
67.6072257384456	MinLag	Africa
64.5849884692221	MinLag	Africa
24.990020553993	MinLag	Africa
59.1338195963446	MinLag	Africa
50.5301118602235	MinLag	Africa
33.4812808686748	MinLag	Africa
53.9799096436509	MinLag	Africa
32.4292371166772	MinLag	Africa
50.88980959096	MinLag	Africa
55.0331624767065	MinLag	Africa
45.8722432903633	MinLag	Africa
35.6510399997821	MinLag	Africa
53.6802754550047	MinLag	Africa
51.4273434858622	MinLag	Africa
45.7157394510157	MinLag	Africa
46.6063524751074	MinLag	Africa
46.4270438227765	MinLag	Africa
37.8757424286679	MinLag	Africa
78.6280005454052	MinLag	Africa
50.3921808624481	MinLag	Africa
42.0486781397209	MinLag	Africa
30.7630987710855	MinLag	Africa
37.6256450688836	MinLag	Africa
49.0834955979994	MinLag	Africa
37.1040815646453	MinLag	Africa
40.8749492164659	MinLag	Africa
28.784170703747	MinLag	Africa
36.5393263495705	MinLag	Africa
31.8662031006513	MinLag	Africa
44.7736445334244	MinLag	Africa
41.0525073262616	MinLag	Africa
38.6781507090069	MinLag	Africa
36.4276962427151	MinLag	Africa
34.0580672364479	MinLag	Africa
35.4346799317684	MinLag	Africa
37.6668494255529	MinLag	Africa
32.0188129499484	MinLag	Africa
35.4332495641085	MinLag	Africa
38.1098056600425	MinLag	Africa
39.0816393567663	MinLag	Africa
35.169448216426	MinLag	Africa
28.9919193812496	MinLag	Africa
27.6790209025531	MinLag	Africa
23.3149917272295	MinLag	Africa
28.6284379851625	MinLag	Africa
34.1037363781459	MinLag	Africa
24.4363422320232	MinLag	Africa
25.5610083517327	MinLag	Africa
33.3229620489315	MinLag	Africa
18.2633477911152	MinLag	Africa
44.0473452291802	MinLag	Africa
29.7113010215378	MinLag	Africa
32.1388528180036	MinLag	Africa
30.869000542573	MinLag	Africa
30.3673975365994	MinLag	Africa
20.4553722504489	MinLag	Africa
24.1876241334929	MinLag	Africa
32.8871092140314	MinLag	Africa
40.4782148034736	MinLag	Africa
30.8816147949091	MinLag	Africa
22.0310838375532	MinLag	Africa
25.911303264747	MinLag	Africa
22.4125644706521	MinLag	Africa
16.6917079760133	MinLag	Africa
29.0172397113654	MinLag	Africa
29.1053272816294	MinLag	Africa
14.5140282742286	MinLag	Africa
21.7895148736665	MinLag	Africa
28.5602415966205	MinLag	Africa
24.9447781111939	MinLag	Africa
28.2873617635582	MinLag	Africa
21.8684212301245	MinLag	Africa
27.4489803302915	MinLag	Africa
24.8062655396914	MinLag	Africa
25.8688402566552	MinLag	Africa
14.8915717066536	MinLag	Africa
14.6367064229845	MinLag	Africa
18.6203487968801	MinLag	Africa
19.3545035730493	MinLag	Africa
19.4272710480361	MinLag	Africa
20.8531416497012	MinLag	Africa
24.3372035271325	MinLag	Africa
20.6785110274996	MinLag	Africa
24.470145301093	MinLag	Africa
34.3473151393502	MinLag	Africa
14.1269841105693	MinLag	Africa
31.014544905198	MinLag	Africa
13.0370328405888	MinLag	Africa
24.8180380578233	MinLag	Africa
28.7407823862322	MinLag	Africa
25.4562547027813	MinLag	Africa
18.7454997397516	MinLag	Africa
13.3051961698065	MinLag	Africa
18.2895654926104	MinLag	Africa
18.0660964123649	MinLag	Africa
30.2316085219313	MinLag	Africa
30.8130134571943	MinLag	Africa
25.2746962691311	MinLag	Africa
10.6780565651209	MinLag	Africa
17.5243929621419	MinLag	Africa
28.8969531882274	MinLag	Africa
17.3804159967702	MinLag	Africa
28.0607985792105	MinLag	Africa
29.8663749607029	MinLag	Africa
26.6002028077714	MinLag	Africa
25.2946928893446	MinLag	Africa
15.961777681936	MinLag	Africa
15.744005074956	MinLag	Africa
21.326422906654	MinLag	Africa
14.331294219934	MinLag	Africa
16.2540741835727	MinLag	Africa
71.1527953337155	MinLag	N_America
80.0851542660784	MinLag	N_America
72.3656738348167	MinLag	N_America
57.8149976228695	MinLag	N_America
30.0483613858917	MinLag	N_America
57.1285811720182	MinLag	N_America
30.0511887219384	MinLag	N_America
45.8294982314698	MinLag	N_America
96.4267357249577	MinLag	N_America
92.1159123835351	MinLag	N_America
95.7434330578607	MinLag	N_America
11.0631222808011	MinLag	N_America
77.3235043820009	MinLag	N_America
87.7395821877727	MinLag	N_America
67.0117025849773	MinLag	N_America
59.061314658805	MinLag	N_America
65.8835693504208	MinLag	N_America
35.1844175592258	MinLag	N_America
56.5068988301647	MinLag	N_America
47.8197543076948	MinLag	N_America
58.0327138096039	MinLag	N_America
55.1084677912005	MinLag	N_America
53.557483324305	MinLag	N_America
59.00103086526	MinLag	N_America
58.0686166036773	MinLag	N_America
58.9952978244318	MinLag	N_America
47.099197672238	MinLag	N_America
46.7581043485091	MinLag	N_America
49.795182942924	MinLag	N_America
42.8698636472346	MinLag	N_America
37.9464038664806	MinLag	N_America
32.7588832113702	MinLag	N_America
40.1635250717175	MinLag	N_America
35.2771358898336	MinLag	N_America
30.1255760796738	MinLag	N_America
15.3989828445441	MinLag	N_America
34.1082749820687	MinLag	N_America
15.028698989069	MinLag	N_America
41.5705940726555	MinLag	N_America
23.7969856349062	MinLag	N_America
25.0113307667339	MinLag	N_America
25.5418745746297	MinLag	N_America
25.0937453569	MinLag	N_America
13.3608255468351	MinLag	N_America
91.134200664789	MinLag	N_America
70.9872435846696	MinLag	N_America
74.9201890550777	MinLag	N_America
16.7300479668236	MinLag	N_America
76.3859828050166	MinLag	N_America
45.2167385653741	MinLag	N_America
54.777257765464	MinLag	N_America
16.4240859211718	MinLag	N_America
52.1474897029584	MinLag	N_America
69.7553132601307	MinLag	N_America
27.5882304016342	MinLag	N_America
36.9437921660123	MinLag	N_America
25.7507087670305	MinLag	N_America
45.4126424264991	MinLag	N_America
27.4960630258574	MinLag	N_America
27.6919753549241	MinLag	N_America
42.3234357348177	MinLag	N_America
24.7509562823241	MinLag	N_America
20.2950294905969	MinLag	N_America
20.5942053240091	MinLag	N_America
19.7421637909476	MinLag	N_America
59.2516324662269	MinLag	S_America
76.3734164768109	MinLag	S_America
58.1451694590207	MinLag	S_America
25.5275065719306	MinLag	S_America
20.2061182510057	MinLag	S_America
24.281118814422	MinLag	S_America
26.8336545843789	MinLag	S_America
16.4081878354862	MinLag	S_America
14.8563330045706	MinLag	S_America
15.4054787092151	MinLag	S_America
43.7999293148502	MinLag	S_America
44.9589915874466	MinLag	S_America
13.9562645077987	MinLag	S_America
13.1910945411709	MinLag	S_America
19.8559844866421	MinLag	S_America
11.8231002416473	MinLag	S_America
10.6985949821362	MinLag	S_America
15.1765588990155	MinLag	S_America
14.1181386135445	MinLag	S_America
10.6434418902988	MinLag	S_America
10.7250787986291	MinLag	S_America
11.2051473671012	MinLag	S_America
11.2234988391505	MinLag	S_America
12.1950250935582	MinLag	S_America
13.5585156968756	MinLag	S_America
6.95979358098734	MinLag	S_America
41.8371614615767	MinLag	S_America
40.4950927201239	MinLag	S_America
39.9343051712344	MinLag	Africa
13.1578527851179	MinLag	Africa
26.190262310444	MinLag	Africa
92.2024310548113	MinLag	Africa
16.0871885413213	MinLag	Africa
26.6612356125833	MinLag	Africa
8.48675594683834	MinLag	Africa
8.7239685389021	MinLag	Africa
77.7162389397893	MinLag	Africa
7.62184726107383	MinLag	Africa
16.6093278737301	MinLag	Africa
4.60700058366234	MinLag	Africa
19.3112185129214	MinLag	Africa
5.59887133947454	MinLag	Africa
57.4598603774328	MinLag	Africa
55.0619457978016	MinLag	Africa
19.8393450236856	MinLag	Africa
98.0547877281288	MinLag	Africa
27.9335447273722	MinLag	Africa
14.905643207341	MinLag	Africa
51.7192395772861	MinLag	Africa
81.8670795655949	MinLag	Africa
19.8576925623766	MinLag	Africa
57.606314321847	MinLag	Africa
13.3450571335137	MinLag	Africa
47.5960990648783	MinLag	Africa
41.4999596199163	MinLag	Africa
95.1457706996805	MinLag	Africa
32.2130479376563	MinLag	Africa
94.458612717702	MinLag	Africa
21.2947077609918	MinLag	Africa
81.5340648976933	MinLag	Africa
70.2732030500851	MinLag	Africa
77.6682911187132	MinLag	Africa
57.7046212049042	MinLag	Africa
68.3915723564481	MinLag	Africa
64.3362053718229	MinLag	Africa
68.1678747991051	MinLag	Africa
29.0331347754627	MinLag	Africa
35.1373381600548	MinLag	Africa
64.2002578787686	MinLag	Africa
48.1197577138517	MinLag	Africa
22.9960301767682	MinLag	Africa
67.5154976975464	MinLag	Africa
58.795389543748	MinLag	Africa
32.2376988950138	MinLag	Africa
62.3466947113243	MinLag	Africa
30.331562409633	MinLag	Africa
59.0308598859265	MinLag	Africa
55.3385774925989	MinLag	Africa
41.0563670586362	MinLag	Africa
37.475203615679	MinLag	Africa
66.7475902290966	MinLag	Africa
48.0648742670415	MinLag	Africa
45.6685079073809	MinLag	Africa
42.6943916939934	MinLag	Africa
40.2249630410384	MinLag	Africa
34.0556949905643	MinLag	Africa
31.765737474123	MinLag	Africa
39.1571575428952	MinLag	Africa
44.9356758425077	MinLag	Africa
27.6398035226847	MinLag	Africa
37.3751595420412	MinLag	Africa
46.5819714803255	MinLag	Africa
35.7840611390742	MinLag	Africa
40.9982869464449	MinLag	Africa
27.813287347262	MinLag	Africa
36.0656508944335	MinLag	Africa
30.7384577062529	MinLag	Africa
42.0421739379664	MinLag	Africa
39.4403319503618	MinLag	Africa
38.1081492086842	MinLag	Africa
40.179263313899	MinLag	Africa
32.1825453904922	MinLag	Africa
35.7009854818754	MinLag	Africa
37.4785854772475	MinLag	Africa
32.3096197440701	MinLag	Africa
34.5050039669379	MinLag	Africa
36.6735829127664	MinLag	Africa
34.8631476975989	MinLag	Africa
33.5564459855208	MinLag	Africa
25.1453658372012	MinLag	Africa
24.4006779872866	MinLag	Africa
20.3468209209843	MinLag	Africa
25.4583241948704	MinLag	Africa
32.9925934408748	MinLag	Africa
24.4615914097059	MinLag	Africa
24.8171742762309	MinLag	Africa
37.078582452093	MinLag	Africa
16.8724342340053	MinLag	Africa
40.0160993813257	MinLag	Africa
28.5917336947588	MinLag	Africa
30.2874576305963	MinLag	Africa
28.2113346459421	MinLag	Africa
30.9161483759989	MinLag	Africa
21.4896671881959	MinLag	Africa
22.7189301176963	MinLag	Africa
38.3206791914906	MinLag	Africa
37.7972730389715	MinLag	Africa
26.900294567091	MinLag	Africa
21.6556021245855	MinLag	Africa
22.4483983616261	MinLag	Africa
22.0270007304154	MinLag	Africa
17.1014435312779	MinLag	Africa
28.9612140189639	MinLag	Africa
26.2150212358115	MinLag	Africa
14.3023536808811	MinLag	Africa
20.153211223766	MinLag	Africa
26.742637631564	MinLag	Africa
26.5541410197943	MinLag	Africa
27.8846921113547	MinLag	Africa
19.4074469097335	MinLag	Africa
25.9760741406387	MinLag	Africa
23.1279487487501	MinLag	Africa
23.6889192551031	MinLag	Africa
14.0879257703536	MinLag	Africa
13.9281121006244	MinLag	Africa
17.5245250493811	MinLag	Africa
18.5940426353043	MinLag	Africa
18.595152022922	MinLag	Africa
19.7303364207971	MinLag	Africa
23.9400456237838	MinLag	Africa
20.0988900569647	MinLag	Africa
24.5098242715259	MinLag	Africa
33.1711649659774	MinLag	Africa
13.250054235289	MinLag	Africa
31.3144279686767	MinLag	Africa
12.3755823496429	MinLag	Africa
23.9019128614997	MinLag	Africa
27.8590086082776	MinLag	Africa
24.4936668078071	MinLag	Africa
17.7573964735609	MinLag	Africa
12.5542388183524	MinLag	Africa
16.4460162628341	MinLag	Africa
18.2543723154952	MinLag	Africa
28.8643374144219	MinLag	Africa
29.8053889901231	MinLag	Africa
24.6404146772495	MinLag	Africa
9.91812561309358	MinLag	Africa
16.2595707493855	MinLag	Africa
26.8368450762164	MinLag	Africa
16.5016012896211	MinLag	Africa
26.4656714698522	MinLag	Africa
23.9978534718438	MinLag	Africa
25.8151379952579	MinLag	Africa
25.5827951249775	MinLag	Africa
15.2578574225108	MinLag	Africa
15.6522911815843	MinLag	Africa
20.9839763600823	MinLag	Africa
14.1441736067192	MinLag	Africa
15.85692616929	MinLag	Africa
73.2030677070395	MinLag	N_America
84.7614602958406	MinLag	N_America
72.532666160956	MinLag	N_America
58.1551730459179	MinLag	N_America
28.6344663261848	MinLag	N_America
53.2321475961136	MinLag	N_America
30.5439138438341	MinLag	N_America
46.3174561019797	MinLag	N_America
12.0692002528344	MinLag	N_America
97.4460397978823	MinLag	N_America
89.3691781501067	MinLag	N_America
95.981101825763	MinLag	N_America
82.9949643543022	MinLag	N_America
84.640454073814	MinLag	N_America
66.383230360823	MinLag	N_America
62.5855548491535	MinLag	N_America
70.3379092599684	MinLag	N_America
32.3306899720314	MinLag	N_America
52.6590315801583	MinLag	N_America
44.828489545579	MinLag	N_America
58.1869420195686	MinLag	N_America
59.2793849724862	MinLag	N_America
60.0027539664576	MinLag	N_America
56.6111437596561	MinLag	N_America
43.9795843687122	MinLag	N_America
55.0472885153845	MinLag	N_America
46.9102594046306	MinLag	N_America
44.496734498484	MinLag	N_America
47.4047528470763	MinLag	N_America
43.1020138394568	MinLag	N_America
37.6999437034566	MinLag	N_America
34.5625057634635	MinLag	N_America
35.1307840874884	MinLag	N_America
35.2421725991554	MinLag	N_America
30.6106895569155	MinLag	N_America
16.0491678698301	MinLag	N_America
40.5590194817277	MinLag	N_America
14.4252654801028	MinLag	N_America
35.4126897585165	MinLag	N_America
21.8271542186212	MinLag	N_America
22.3923298442481	MinLag	N_America
24.3890465497338	MinLag	N_America
21.3474194786111	MinLag	N_America
13.833265351664	MinLag	N_America
23.8977167146917	MinLag	N_America
98.0511501070926	MinLag	N_America
71.5483153619034	MinLag	N_America
15.690469618259	MinLag	N_America
75.5120104431946	MinLag	N_America
38.3133627397451	MinLag	N_America
54.8159112716146	MinLag	N_America
16.886779834408	MinLag	N_America
52.7406741546826	MinLag	N_America
57.2944630980984	MinLag	N_America
27.1877075982557	MinLag	N_America
36.6305947001475	MinLag	N_America
23.9740482043698	MinLag	N_America
45.6845931864524	MinLag	N_America
27.7888648610665	MinLag	N_America
29.023972394291	MinLag	N_America
42.4699634962243	MinLag	N_America
24.532929576222	MinLag	N_America
19.7216020416847	MinLag	N_America
20.6186256811633	MinLag	N_America
19.8855990452076	MinLag	N_America
19.4789820780812	MinLag	N_America
72.3875832455897	MinLag	S_America
32.9536225599695	MinLag	S_America
39.0979758159517	MinLag	S_America
20.0176947275283	MinLag	S_America
22.6660758887086	MinLag	S_America
13.919060692707	MinLag	S_America
15.7594001196136	MinLag	S_America
14.1777561199496	MinLag	S_America
15.3569899879315	MinLag	S_America
42.6497710951224	MinLag	S_America
41.8519055233672	MinLag	S_America
12.6788525557831	MinLag	S_America
12.5024059101893	MinLag	S_America
20.9954256790906	MinLag	S_America
11.9253579868032	MinLag	S_America
14.0286860147315	MinLag	S_America
14.2434736724761	MinLag	S_America
13.6429731612748	MinLag	S_America
10.3925686708351	MinLag	S_America
10.8651459874414	MinLag	S_America
10.4974669703135	MinLag	S_America
10.7920693162383	MinLag	S_America
11.4118034223003	MinLag	S_America
12.998105316413	MinLag	S_America
6.65601129179797	MinLag	S_America
31.6107103558324	MinLag	S_America
53.0509435301186	MinLag	S_America
82.8825511566975	MinLag	Africa
49.6029513848891	MinLag	Africa
41.2227288846363	MinLag	Africa
23.1438491095633	MinLag	Africa
95.6463576683299	MinLag	Africa
23.6214046671475	MinLag	Africa
24.8909489710305	MinLag	Africa
9.65106004202602	MinLag	Africa
9.77001948442537	MinLag	Africa
59.7313221928502	MinLag	Africa
9.14279870436674	MinLag	Africa
21.4697632671621	MinLag	Africa
6.43269930203543	MinLag	Africa
18.2918944422898	MinLag	Africa
40.7685271078027	MinLag	Africa
56.1979659237692	MinLag	Africa
56.6397604268906	MinLag	Africa
54.0952280860088	MinLag	Africa
53.1779362245533	MinLag	Africa
62.2841625612228	MinLag	Africa
13.0817413265672	MinLag	Africa
16.0184915029063	MinLag	Africa
50.1244865855001	MinLag	Africa
88.8295180163048	MinLag	Africa
17.0064470298169	MinLag	Africa
60.1967000850718	MinLag	Africa
14.8292934011147	MinLag	Africa
45.1330667510465	MinLag	Africa
26.5070200905866	MinLag	Africa
12.0269258029373	MinLag	Africa
50.5071373422887	MinLag	Africa
13.350116273526	MinLag	Africa
19.0617726244959	MinLag	Africa
67.3075207788866	MinLag	Africa
49.5166947025811	MinLag	Africa
67.5103085165582	MinLag	Africa
67.9056269968728	MinLag	Africa
66.0812953265519	MinLag	Africa
64.9232268621669	MinLag	Africa
45.2923844777703	MinLag	Africa
28.5732174818298	MinLag	Africa
39.9115754018831	MinLag	Africa
61.7012068174982	MinLag	Africa
47.7704646115122	MinLag	Africa
22.8927338532312	MinLag	Africa
56.8684676543586	MinLag	Africa
54.3957499194062	MinLag	Africa
31.167742779184	MinLag	Africa
58.309270748438	MinLag	Africa
29.2139806022183	MinLag	Africa
50.4018414967732	MinLag	Africa
48.8686160349587	MinLag	Africa
40.2222453768482	MinLag	Africa
40.7390224198305	MinLag	Africa
93.5502650154774	MinLag	Africa
53.6267316657548	MinLag	Africa
44.5951047648035	MinLag	Africa
43.4288472650662	MinLag	Africa
42.4226725964405	MinLag	Africa
34.9228601114143	MinLag	Africa
38.0762806701487	MinLag	Africa
46.1069962976878	MinLag	Africa
43.3061753557172	MinLag	Africa
28.3118139498653	MinLag	Africa
36.0041423359989	MinLag	Africa
45.9621613396921	MinLag	Africa
35.1776947092786	MinLag	Africa
40.4778275934385	MinLag	Africa
26.7556151297746	MinLag	Africa
33.5183198868156	MinLag	Africa
30.5968536253075	MinLag	Africa
41.5376347290783	MinLag	Africa
39.3903539928967	MinLag	Africa
33.121923444975	MinLag	Africa
23.049928719698	MinLag	Africa
32.5936489669006	MinLag	Africa
42.7648625611667	MinLag	Africa
35.3285071802343	MinLag	Africa
31.5683237906344	MinLag	Africa
33.8672440104345	MinLag	Africa
35.6670446724284	MinLag	Africa
37.0027846069456	MinLag	Africa
37.4975556637178	MinLag	Africa
24.1353801483147	MinLag	Africa
23.5010157493213	MinLag	Africa
19.5231193582264	MinLag	Africa
21.6901294139984	MinLag	Africa
30.836669898819	MinLag	Africa
21.3774039696597	MinLag	Africa
25.5987843221793	MinLag	Africa
28.0397440019773	MinLag	Africa
16.5484338824157	MinLag	Africa
33.4305484817772	MinLag	Africa
28.2141866035593	MinLag	Africa
30.2179276000691	MinLag	Africa
47.0093574620732	MinLag	Africa
30.7394360635215	MinLag	Africa
25.4130208800105	MinLag	Africa
22.2813611153325	MinLag	Africa
41.3482308752077	MinLag	Africa
37.9572052441365	MinLag	Africa
26.7371751276386	MinLag	Africa
22.7915130860215	MinLag	Africa
23.0322610526052	MinLag	Africa
21.1601106043727	MinLag	Africa
16.3151626127613	MinLag	Africa
27.9355591699182	MinLag	Africa
26.5440711858565	MinLag	Africa
15.0477289304819	MinLag	Africa
20.7470825889143	MinLag	Africa
26.4953052147765	MinLag	Africa
28.2687020664859	MinLag	Africa
29.3523895336057	MinLag	Africa
21.5151331309167	MinLag	Africa
26.0540442207085	MinLag	Africa
23.3491394309371	MinLag	Africa
30.7318610833692	MinLag	Africa
14.321297808717	MinLag	Africa
14.0821464542327	MinLag	Africa
18.0454263963289	MinLag	Africa
18.2378295094119	MinLag	Africa
17.7451856428166	MinLag	Africa
19.5331483757435	MinLag	Africa
23.5533672136475	MinLag	Africa
19.6327053310327	MinLag	Africa
24.1703230459457	MinLag	Africa
32.9903463069749	MinLag	Africa
13.1921815506051	MinLag	Africa
29.8414269029395	MinLag	Africa
12.2808575070648	MinLag	Africa
23.63165185737	MinLag	Africa
27.6256011837179	MinLag	Africa
24.2942289595663	MinLag	Africa
18.1470652617751	MinLag	Africa
12.6070706887963	MinLag	Africa
17.4438873983302	MinLag	Africa
16.9170785404697	MinLag	Africa
29.859586247529	MinLag	Africa
28.8905945399102	MinLag	Africa
24.2366426116656	MinLag	Africa
10.4406758117135	MinLag	Africa
16.5154714935552	MinLag	Africa
26.6757694921113	MinLag	Africa
16.596788593661	MinLag	Africa
26.1074305862487	MinLag	Africa
27.2886860909492	MinLag	Africa
25.6007938844631	MinLag	Africa
25.1201850655094	MinLag	Africa
15.5996204010565	MinLag	Africa
15.2777156382089	MinLag	Africa
20.7341456801342	MinLag	Africa
13.867659713117	MinLag	Africa
15.8351407891009	MinLag	Africa
70.5626529794642	MinLag	N_America
56.2252827852166	MinLag	N_America
60.0307721189871	MinLag	N_America
55.1846678593369	MinLag	N_America
28.8117235193962	MinLag	N_America
56.2227305838635	MinLag	N_America
45.5212238354885	MinLag	N_America
49.2325604295803	MinLag	N_America
73.855145575424	MinLag	N_America
94.870249432984	MinLag	N_America
87.0084540192742	MinLag	N_America
80.9318791946627	MinLag	N_America
73.7372910948263	MinLag	N_America
87.5334303288678	MinLag	N_America
68.6017960389707	MinLag	N_America
59.7420492804971	MinLag	N_America
66.7867624913053	MinLag	N_America
36.0448315346668	MinLag	N_America
64.2873917643481	MinLag	N_America
48.7637757878857	MinLag	N_America
57.0820267879633	MinLag	N_America
52.8733848152778	MinLag	N_America
47.4712483812644	MinLag	N_America
57.8247432647971	MinLag	N_America
57.5794162089667	MinLag	N_America
66.166872923175	MinLag	N_America
49.1168723811371	MinLag	N_America
46.6608049383444	MinLag	N_America
48.0490579780528	MinLag	N_America
43.7421423469314	MinLag	N_America
36.2372094357805	MinLag	N_America
33.6938624722074	MinLag	N_America
35.8027807503749	MinLag	N_America
34.9272620733657	MinLag	N_America
30.287107127173	MinLag	N_America
15.9648555242774	MinLag	N_America
36.1241445126355	MinLag	N_America
14.8836328775511	MinLag	N_America
26.4710978739231	MinLag	N_America
25.1178133449412	MinLag	N_America
21.7618896548966	MinLag	N_America
21.7095426348922	MinLag	N_America
23.561767350708	MinLag	N_America
13.5679467816486	MinLag	N_America
25.138135871891	MinLag	N_America
67.4180140053791	MinLag	N_America
76.5958702680561	MinLag	N_America
14.1412536981406	MinLag	N_America
73.4300608991649	MinLag	N_America
39.7307063584167	MinLag	N_America
53.3565890967179	MinLag	N_America
16.1908907541676	MinLag	N_America
49.7470679693234	MinLag	N_America
50.1575691811685	MinLag	N_America
26.3016648286102	MinLag	N_America
34.8716776250379	MinLag	N_America
21.7328648631324	MinLag	N_America
44.1338354813305	MinLag	N_America
26.130322295699	MinLag	N_America
27.1394754491424	MinLag	N_America
42.8211268773656	MinLag	N_America
23.512350099797	MinLag	N_America
20.718935281041	MinLag	N_America
20.2086207201173	MinLag	N_America
80.407886445439	MinLag	S_America
83.3762901829521	MinLag	S_America
56.4842969690128	MinLag	S_America
43.3455960824423	MinLag	S_America
25.3041272124242	MinLag	S_America
28.7652102165998	MinLag	S_America
17.5893264868907	MinLag	S_America
18.4994667860144	MinLag	S_America
20.7725608580962	MinLag	S_America
17.7542100208135	MinLag	S_America
46.5646253246976	MinLag	S_America
46.3313453933972	MinLag	S_America
15.7394114920979	MinLag	S_America
15.3607919696968	MinLag	S_America
22.6549347075547	MinLag	S_America
14.2541149002625	MinLag	S_America
13.6575243150953	MinLag	S_America
16.7255429724726	MinLag	S_America
16.8696986060502	MinLag	S_America
13.1552719117147	MinLag	S_America
12.8238669415482	MinLag	S_America
13.7227173217258	MinLag	S_America
13.3171683484147	MinLag	S_America
14.9225383626248	MinLag	S_America
15.9025725594476	MinLag	S_America
8.57782918348109	MinLag	S_America
37.6293375167092	MinLag	S_America
43.7685673860184	MinLag	S_America
63.7714051953575	MinLag	Africa
77.6957404286065	MinLag	Africa
23.7252586167825	MinLag	Africa
18.746384010496	MinLag	Africa
30.9096959831759	MinLag	Africa
10.488882514429	MinLag	Africa
10.6461141749005	MinLag	Africa
10.2254405035619	MinLag	Africa
21.8323634014054	MinLag	Africa
5.44081071738974	MinLag	Africa
22.1676017277066	MinLag	Africa
7.13670718831872	MinLag	Africa
45.3557112260621	MinLag	Africa
55.4286929108757	MinLag	Africa
59.6018871975315	MinLag	Africa
17.858261605738	MinLag	Africa
93.867403462296	MinLag	Africa
56.864545368562	MinLag	Africa
15.0393259197073	MinLag	Africa
52.5757773172133	MinLag	Africa
63.3538856506483	MinLag	Africa
96.3069278102488	MinLag	Africa
62.1442001949036	MinLag	Africa
13.914105194856	MinLag	Africa
48.5913830625166	MinLag	Africa
46.6284500553789	MinLag	Africa
73.1826567784666	MinLag	Africa
50.0298489531552	MinLag	Africa
14.2209299151987	MinLag	Africa
22.1362390248214	MinLag	Africa
80.6420880093758	MinLag	Africa
53.5502547983661	MinLag	Africa
72.3909297776161	MinLag	Africa
58.2657437280225	MinLag	Africa
68.5589375956279	MinLag	Africa
66.6792652409678	MinLag	Africa
79.528982867261	MinLag	Africa
29.0497271667738	MinLag	Africa
40.7954937930792	MinLag	Africa
66.3305943484041	MinLag	Africa
57.4158093176637	MinLag	Africa
23.2181344529085	MinLag	Africa
48.9194280733968	MinLag	Africa
60.2681593570135	MinLag	Africa
32.2494003309148	MinLag	Africa
48.4078942447149	MinLag	Africa
28.5411930437413	MinLag	Africa
47.5774090477334	MinLag	Africa
50.4642359202614	MinLag	Africa
41.4935710042485	MinLag	Africa
37.7814686494838	MinLag	Africa
49.7556771626488	MinLag	Africa
61.8903724285948	MinLag	Africa
45.2749586225262	MinLag	Africa
40.9802899555214	MinLag	Africa
37.9190455096913	MinLag	Africa
32.9292589430677	MinLag	Africa
69.0150593256338	MinLag	Africa
49.1523700654329	MinLag	Africa
42.2011388507608	MinLag	Africa
27.887355994949	MinLag	Africa
36.9068206265147	MinLag	Africa
47.9352534879271	MinLag	Africa
36.1608253564741	MinLag	Africa
40.009350328734	MinLag	Africa
27.5026933238558	MinLag	Africa
35.2878446646024	MinLag	Africa
31.2325229107957	MinLag	Africa
43.0038436824634	MinLag	Africa
41.1725476475001	MinLag	Africa
35.8683695399665	MinLag	Africa
25.5393123054637	MinLag	Africa
32.4607316564234	MinLag	Africa
36.354348671426	MinLag	Africa
35.5423809698	MinLag	Africa
32.6680755373569	MinLag	Africa
33.9118418532342	MinLag	Africa
37.127674677791	MinLag	Africa
37.2177932066359	MinLag	Africa
33.2105001799568	MinLag	Africa
23.7862186068759	MinLag	Africa
24.7530082454148	MinLag	Africa
19.3601745495383	MinLag	Africa
22.1068694931607	MinLag	Africa
32.7919010704854	MinLag	Africa
24.5675836461342	MinLag	Africa
24.7868190084714	MinLag	Africa
30.6763265217893	MinLag	Africa
16.7816811570966	MinLag	Africa
46.7857198066599	MinLag	Africa
29.8894986366014	MinLag	Africa
31.2533649776847	MinLag	Africa
28.2027270867017	MinLag	Africa
30.8318064526063	MinLag	Africa
25.1558600918459	MinLag	Africa
22.6294285246077	MinLag	Africa
35.5931563913163	MinLag	Africa
39.3396164027454	MinLag	Africa
30.7956361877158	MinLag	Africa
21.6746449594176	MinLag	Africa
22.0394090450547	MinLag	Africa
21.4064309490448	MinLag	Africa
14.9571953632485	MinLag	Africa
29.4481959118398	MinLag	Africa
26.7475056959574	MinLag	Africa
14.0732550286212	MinLag	Africa
20.3397501873203	MinLag	Africa
27.1234464119171	MinLag	Africa
26.4684252723834	MinLag	Africa
27.4677042099666	MinLag	Africa
22.5016212878708	MinLag	Africa
26.0964744152431	MinLag	Africa
22.6044472107114	MinLag	Africa
29.380091483582	MinLag	Africa
14.8374729417871	MinLag	Africa
14.2694346432785	MinLag	Africa
18.3630498176455	MinLag	Africa
18.9784009548398	MinLag	Africa
18.0822738360127	MinLag	Africa
19.6784132089994	MinLag	Africa
23.9038985822472	MinLag	Africa
20.0562751866424	MinLag	Africa
24.2581022411415	MinLag	Africa
33.4871946026737	MinLag	Africa
13.4146999216842	MinLag	Africa
31.1474339479512	MinLag	Africa
12.4650610252879	MinLag	Africa
24.2841426806745	MinLag	Africa
27.5395118927254	MinLag	Africa
24.9716530179456	MinLag	Africa
18.2329353792133	MinLag	Africa
13.0191892070221	MinLag	Africa
17.7036588193289	MinLag	Africa
17.7739202218138	MinLag	Africa
28.7620483558569	MinLag	Africa
29.805440263027	MinLag	Africa
24.2089970542703	MinLag	Africa
10.6824161717865	MinLag	Africa
16.6681169783543	MinLag	Africa
27.0257856011749	MinLag	Africa
16.8900064586637	MinLag	Africa
26.816803045973	MinLag	Africa
24.3788503952255	MinLag	Africa
25.6976961560358	MinLag	Africa
26.6934395836016	MinLag	Africa
15.5934049958641	MinLag	Africa
15.246276445653	MinLag	Africa
20.9615349465147	MinLag	Africa
14.062432801236	MinLag	Africa
15.9558154318548	MinLag	Africa
65.8521904137301	MinLag	N_America
61.6702622967917	MinLag	N_America
62.3358268591157	MinLag	N_America
52.0668550708317	MinLag	N_America
25.6450399664717	MinLag	N_America
54.448710389632	MinLag	N_America
43.2581840613151	MinLag	N_America
46.1313193715466	MinLag	N_America
84.0415099577639	MinLag	N_America
9.63802492023909	MinLag	N_America
90.3544545771479	MinLag	N_America
97.6719312686368	MinLag	N_America
77.9664998099365	MinLag	N_America
97.7281552405832	MinLag	N_America
67.1014205503928	MinLag	N_America
62.6468124091433	MinLag	N_America
60.8243983814216	MinLag	N_America
30.4426820635226	MinLag	N_America
59.7347879242019	MinLag	N_America
46.4656257682234	MinLag	N_America
58.1167259209108	MinLag	N_America
53.6033390417536	MinLag	N_America
50.2621790911427	MinLag	N_America
56.1315186427567	MinLag	N_America
48.1893168011455	MinLag	N_America
53.0045770930747	MinLag	N_America
45.9006051907979	MinLag	N_America
46.579045992953	MinLag	N_America
52.8968906893847	MinLag	N_America
43.8667345707284	MinLag	N_America
39.4384539863562	MinLag	N_America
38.1114369888654	MinLag	N_America
35.3017226634502	MinLag	N_America
36.0637276698255	MinLag	N_America
31.0783341196356	MinLag	N_America
14.6373977578975	MinLag	N_America
38.17748473938	MinLag	N_America
14.3113975837681	MinLag	N_America
30.6589357921099	MinLag	N_America
26.3768380142819	MinLag	N_America
22.2785955339814	MinLag	N_America
26.2483936998545	MinLag	N_America
25.1384262885976	MinLag	N_America
[truncated: 998,000+ more rows]
