# Supplementary material for: Rift-induced disruption of cratonic keels drives kimberlite volcanism
Source: Nature. 2023 Jul 26;620(7973):344–50. doi: 10.1038/s41586-023-06193-3 (PMC10727985; doi:10.1038/s41586-023-06193-3)
Supplement: Supplementary file 5 — Source Data Fig. 1 [file 41586_2023_6193_MOESM5_ESM.xlsx]

## Sheet: Fig1a
Note: ages from Tappe et al. (2018) Supplementary file A (https://doi.org/10.1016/j.epsl.2017.12.013)
Age
2848
2500
2235
2100
2052
2032
2029
2029
2010
2000
2000
1986
1919
1900
1880
1873
1850
1842
1835
1743
1705
1695
1674
1674
1662
1647
1643
1635
1626
1500
1390
1386
1364
1363
1352
1352
1350
1333
1333
1333
1303
1287
1217
1200
1196
1190
1186
1180
1180
1167
1160
1159.5
1157
1156
1156
1155
1154
1153
1152
1151
1150
1149
1148.5
1144
1144
1143
1142
1141
1140
1139.9
1131.2
1130
1129
1129
1128.5
1128
1128
1126.6
1125
1125
1125
1124
1123
1123
1120
1120
1117
1116
1115
1115
1113
1112
1111
1110
1109
1109
1105
1105
1102.5
1101.2
1100
1098
1098
1098
1098
1098
1098
1098
1098
1098
1098
1098
1098
1098
1098
1098
1097
1094.2
1094
1093
1093
1093
1092
1091
1091
1091
1091
1091
1091
1085
1085
1084
1084
1084
1084
1084
1084
1084
1084
1084
1084
1084
1084
1084
1084
1084
1084
1083
1079
1078
1076.2
1052
1000
1000
975
968
940
919
886
849
841
815
801
800
800
799
799
793
791
790
784
754
750
726
711.6
708
690
682
672.7
670
670
667
655
650
647
641.7
634
631.6
631
614.5
613
600
600
600
591
590
589
587.4
587
585.6
585
585
584
584
583
581.2
580.7
579.5
578.9
578.7
575.2
574
572
571.4
570
568
568
567
565.9
565.6
561.9
551.1
550.9
550
550
550
550
549
549
546
542
542
542
541
540
540
539
538
537.6
537
536
535
535
535
535
533
531
531
530
530
529
528
525
525
524
523
522
522
522
521
520
519
514
513
512
511
509
509
508
507
507
502
502
500
500
500
500
500
493
493
490
486
482
480.6
480
479.6
475
475
475
474
470
470
467
465
463
462
461
460
458
450.4
448
446
441.4
440
437
435.4
433
432
431
430
428
420
420
420
405
404
400
397
397
397
394
392
392
391
390
388
387
385
385
385
384.7
383.3
382
382
381
381
380
380
380
380
377
377
377
377
376
375
375
374
373
372
370
368
368
367
367
367
367
363
362
362
361
360
359
359
358
358
358
357
357
357
356.8
356
355
355
349
344
341
339
334
332
330
329
326
326
323
322
322
317
314
305
300
288
286
286
276
270
267.8
260
258.5
257
256
252
252
252
251
250
250
250
250
249
247
245
245
245
245
244
243.7
242
241
241
240.4
239
239
238.6
238
238
238
237
237
236
236
236
236
236
235.6
235
235
235
233
233
229
229
227
226.6
225
224
224
223
222
222
221
221
220
219
216
216
216
214
210
209
209
206
206
205
204
204
203
202
200
200
199
198
197
196.2
196
195
194
193
193
191
191
189
188
186
186
185
185
184
183
183
182
181
181
180
180
179.9
179
178
177.2
177
177
177
176
176
176
175.7
175
175
175
174
174
173
173
173
172
172
171
171
170
170
170
170
170
170
170
169
168
165
165
164.7
163.1
161
161
160
160
160
159.6
159
159
159
158
158
158
158
157
157
157
157
156.9
156.7
156
156
156
156
156
156
156
155.9
155.6
155.4
155.3
155.1
155
155
155
154
154
154
154
153.7
153.6
153
153
152.8
152.6
152.1
152.1
152
152
152
152
151.8
151
150.6
150.5
150.4
150
150
150
150
150
149.8
149.5
149.1
149
149
148.1
148
147.7
147.5
147.5
147.3
147.3
147
146.4
146.3
146
146
146
146
146
146
145.9
145.6
145.4
145.2
145
144.8
144.5
144
144
143.5
143.4
143.4
143.4
143
143
141.9
141.4
141
141
140
140
140
140
139.7
139.2
139.1
139
139
139
139
138.8
138.5
138.4
138
138
138
137
136
136
136
136
135.3
135
135
135
135
134.9
134
134
134
134
134
133.9
133.6
133.5
133.2
133
133
133
133
133
133
132.1
132
132
131.4
131.2
131
131
130
130
130
129
129
129
129
129
129
128
128
127.6
127
127
126.6
126.4
126
126
126
126
125.8
125
125
125
124.2
124
124
122
122
122
122
121.2
120.1
120
120
120
120
120
120
119
119
118
118
118
118
117.9
117
117
117
117
117
116
116
116
115
115
114
114
113
113
113
112
112
112
111
111
110
109
109
108.7
108.5
108
106
105
105
105
104
104
104
103.9
103
103
102.6
102
102
101.2
101
101
101
101
101
101
101
100.5
100.3
100
100
100
100
100
99.7
99
99
99
99
99
99
99
99
99
98.7
98
98
98
98
97.3
97
97
97
96.9
96.8
96.5
96
96
96
96
95.5
95
95
95
95
95
95
95
95
95
94.8
94.7
94.4
94.3
94.3
94
94
94
94
94
94
94
93.8
93.6
93.6
93.6
93.2
93.1
93
93
93
93
93
92.2
92.1
92
92
92
92
92
92
92
92
91.5
91.2
91.1
91
91
91
91
91
91
91
91
91
90.5
90.4
90.3
90
90
90
89.6
89.5
89.1
89
89
89
89
89
89
88.8
88.6
88.5
88.43
88.4
88.1
88
88
88
88
88
88
88
88
88
88
88
88
88
87.7
87.5
87.5
87.4
87.4
87.3
87.3
87.2
87.2
87.2
87
87
87
87
87
87
87
87
87
87
87
86.8
86.5
86.4
86
86
86
86
86
86
86
86
86
86
85.6
85.4
85.2
85
85
85
85
85
85
85
84.8
84.5
84.5
84.4
84.2
84
84
84
84
84
84
83.8
83
83
82.1
82
82
82
82
81.6
81.5
81.5
81.4
81.1
81
81
81
81
81
80.3
80.1
80
80
80
80
80
80
79.9
79.6
79.2
79
79
79
79
78.9
78.8
78.4
78.4
78
78
78
78
77.6
77
77
76.9
76.5
76.4
76
76
76
75.8
75.4
75.2
75
75
75
74.7
74.1
74
74
74
74
74
74
74
73.9
73.1
73
73
73
72.6
72.4
72
72
72
72
72
71
71
70.9
70
70
70
70
69.4
69.1
69
68.2
68.2
68
68
68
67.72
67.5
67
67
66.2
66
65
65
64.1
64
64
64
64
63.9
63.9
63
63
62
62
61.3
61.1
61
60.7
60.1
60
60
60
60
60
59.7
59.7
59.5
59.3
59
58.7
58.5
58.4
58.3
57
56
56
56
56
55.8
55.7
55.5
55.3
55.2
55
54.8
54.7
54.7
54
54
54
53.3
53.3
53.1
53
52.8
52.1
52.1
52
52
52
51.9
51.5
51.4
51.1
51
51
51
50.3
50.2
50
48
48
48
47.9
47.8
47.25
46
45.2
43.9
35
33
29
27
25
0.012

## Sheet: Fig1b
Age	Frag	dFrag_9Myr	Kimberlites	CorrKimberlites	LIPstart
-1000	0.00129683	NA	2	7.76348	4
-999	0.0012955	NA	0	0	0
-998	0.00129613	NA	0	0	0
-997	0.00128889	NA	0	0	0
-996	0.00129241	-3.96856e-06	0	0	0
-995	0.00126781	-3.66509e-06	0	0	0
-994	0.0012719	-1.8434e-06	0	0	0
-993	0.00127464	-4.10743e-07	0	0	0
-992	0.00127033	7.48027e-07	0	0	0
-991	0.00127212	1.79342e-06	0	0	0
-990	0.00129038	1.1067e-06	0	0	0
-989	0.00128248	5.71804e-07	0	0	0
-988	0.00128401	2.81577e-07	0	0	0
-987	0.00127669	-1.3937e-07	0	0	0
-986	0.00127753	-2.83923e-07	0	0	0
-985	0.00127713	-9.20454e-08	0	0	0
-984	0.00127867	-2.83593e-07	0	0	0
-983	0.00128311	7.40482e-08	0	0	0
-982	0.00128821	1.07416e-06	0	0	0
-981	0.00127446	1.03956e-07	0	0	0
-980	0.0012746	-6.8002e-07	0	0	0
-979	0.00127895	-1.65758e-06	0	0	0
-978	0.00129647	-1.58029e-06	0	0	0
-977	0.00127081	-1.10973e-08	0	0	0
-976	0.00127244	-2.47231e-07	0	0	0
-975	0.00126643	-4.14055e-07	1	3.69361	0
-974	0.00127365	-7.94852e-07	0	0	0
-973	0.00128728	6.07309e-07	0	0	0
-972	0.00127716	4.73264e-07	0	0	0
-971	0.0012787	5.91384e-08	0	0	0
-970	0.00127107	-3.76926e-06	0	0	0
-969	0.00127394	-5.24864e-06	0	0	0
-968	0.00127734	-6.78583e-06	1	3.6375	0
-967	0.00127274	-8.3291e-06	0	0	0
-966	0.00122911	-7.97397e-06	0	0	0
-965	0.00124599	-8.72766e-06	0	0	0
-964	0.00122118	-7.17726e-06	0	0	0
-963	0.00121721	-4.20154e-06	0	0	0
-962	0.00122877	-9.87034e-07	0	0	0
-961	0.0012092	-3.91919e-06	0	0	0
-960	0.0012247	-4.60127e-06	0	0	0
-959	0.00122952	-4.42844e-06	0	0	0
-958	0.0012269	-5.46348e-06	0	0	0
-957	0.00117777	-5.39573e-06	0	0	0
-956	0.00117759	-6.01311e-06	0	0	0
-955	0.00120433	-3.24464e-06	0	0	0
-954	0.00118696	-3.47311e-07	0	0	0
-953	0.00118149	2.69898e-06	0	0	0
-952	0.00118386	2.40789e-06	0	0	0
-951	0.00120893	2.30407e-07	0	0	0
-950	0.0012009	-5.74513e-07	0	0	0
-949	0.00119925	-2.1889e-06	0	0	0
-948	0.00120369	-5.9937e-06	0	0	0
-947	0.0011821	-9.14062e-06	0	0	1
-946	0.00117039	-9.5153e-06	0	0	0
-945	0.00117147	-1.01527e-05	0	0	0
-944	0.00114159	-9.90947e-06	0	0	0
-943	0.00113852	-4.68385e-06	0	0	0
-942	0.00113742	-3.3363e-06	0	0	0
-941	0.00112565	-1.78945e-06	0	0	0
-940	0.0011221	-3.73077e-07	1	3.42487	0
-939	0.00117201	-4.29938e-07	0	0	0
-938	0.0011329	1.54679e-06	0	0	0
-937	0.00113823	9.34854e-07	0	0	0
-936	0.00112688	-1.41737e-07	0	0	0
-935	0.00113099	-1.93986e-06	0	0	0
-934	0.00116268	-2.65219e-06	0	0	0
-933	0.00113126	-5.27118e-06	0	0	0
-932	0.00113746	-7.12283e-06	0	0	0
-931	0.00113403	-9.22011e-06	0	0	0
-930	0.00109091	-1.03661e-05	0	0	1
-929	0.00109093	-7.98765e-06	0	0	0
-928	0.00108528	-6.55066e-06	0	0	0
-927	0.00108254	-1.1798e-06	0	0	0
-926	0.00108059	4.19784e-06	0	0	0
-925	0.00108125	6.60806e-06	0	0	0
-924	0.00108604	8.07052e-06	0	0	1
-923	0.00112599	8.42555e-06	0	0	0
-922	0.00112752	8.22554e-06	0	0	0
-921	0.00113528	6.99578e-06	0	0	0
-920	0.00113214	5.3466e-06	0	0	1
-919	0.00113288	2.74453e-06	1	3.27721	0
-918	0.00113988	2.00528e-06	0	0	0
-917	0.0011412	1.37214e-06	0	0	0
-916	0.00114925	1.38846e-06	0	0	0
-915	0.00114596	1.71061e-06	0	0	0
-914	0.00113895	1.2857e-06	0	0	0
-913	0.00114187	1.3901e-06	0	0	0
-912	0.0011455	9.95054e-07	0	0	0
-911	0.00115657	1.4154e-06	0	0	0
-910	0.00115054	1.25898e-06	0	0	0
-909	0.00115415	7.10804e-07	0	0	0
-908	0.00114857	2.84986e-07	0	0	0
-907	0.00115258	-6.87154e-08	0	0	0
-906	0.00114887	5.61167e-07	0	0	0
-905	0.00115249	1.03789e-06	0	0	0
-904	0.00115406	1.71582e-06	0	0	0
-903	0.00115365	1.52134e-06	0	0	0
-902	0.0011566	1.09638e-06	0	0	0
-901	0.00116186	7.82226e-07	0	0	0
-900	0.00116319	4.56589e-07	0	0	0
-899	0.00115934	-4.85153e-08	0	0	0
-898	0.00115356	-5.21746e-07	0	0	0
-897	0.00116011	-9.38235e-07	0	0	0
-896	0.00115822	-2.44928e-07	0	0	0
-895	0.00115499	4.88327e-07	0	0	0
-894	0.00115622	1.01128e-06	0	0	0
-893	0.00115402	5.94124e-07	0	0	0
-892	0.00116346	1.58576e-06	0	0	0
-891	0.00116279	1.57747e-06	0	0	0
-890	0.00116434	9.91779e-07	0	0	0
-889	0.00115872	3.01417e-07	0	0	0
-888	0.00117296	2.57959e-07	0	0	0
-887	0.00116353	1.33191e-07	0	0	0
-886	0.00116023	3.16617e-07	1	3.07085	0
-885	0.00115844	9.2799e-08	0	0	0
-884	0.00117144	-4.24912e-07	0	0	0
-883	0.00116278	6.60695e-07	0	0	0
-882	0.00116808	5.98699e-07	0	0	0
-881	0.00116134	5.67003e-07	0	0	1
-880	0.00116322	6.34953e-07	0	0	0
-879	0.00117059	1.38885e-06	0	0	0
-878	0.00116457	1.54663e-06	0	0	0
-877	0.00116941	1.88403e-06	0	0	0
-876	0.00117544	2.0412e-06	0	0	0
-875	0.00117372	1.28397e-06	0	0	0
-874	0.00117618	9.36911e-07	0	0	0
-873	0.0011756	6.93709e-07	0	0	1
-872	0.0011832	6.18973e-07	0	0	0
-871	0.0011726	5.46711e-07	0	0	0
-870	0.00117188	7.36558e-07	0	0	0
-869	0.00118129	1.12911e-06	0	0	0
-868	0.00118195	7.30056e-07	0	0	0
-867	0.00117758	1.07279e-06	0	0	0
-866	0.00118419	1.11031e-06	0	0	0
-865	0.00118678	1.11261e-06	0	0	0
-864	0.00117828	8.67811e-07	0	0	0
-863	0.00118058	2.21069e-06	0	0	0
-862	0.0011886	8.56092e-07	0	0	0
-861	0.00119297	5.92908e-07	0	0	0
-860	0.00118277	4.08605e-07	0	0	0
-859	0.00120614	1.40966e-06	0	0	0
-858	0.00117718	2.64967e-07	0	0	0
-857	0.00118518	-1.50033e-07	0	0	0
-856	0.00118338	-4.54807e-07	0	0	0
-855	0.00121094	-1.05779e-06	0	0	0
-854	0.00118403	-2.58336e-06	0	0	0
-853	0.00118582	-3.7863e-06	0	0	0
-852	0.00118132	-5.1568e-06	0	0	0
-851	0.00118668	-6.76046e-06	0	0	0
-850	0.00114461	-5.29092e-06	0	0	2
-849	0.00117027	-4.8167e-06	1	2.87836	0
-848	0.00115602	-4.02887e-06	0	0	0
-847	0.00114749	-3.06019e-06	0	0	0
-846	0.00115017	-7.68186e-07	0	0	0
-845	0.00115368	-1.21738e-06	0	0	1
-844	0.00114855	3.61374e-07	0	0	0
-843	0.00114758	8.8069e-07	0	0	0
-842	0.00115229	6.75918e-07	0	0	0
-841	0.00115516	2.96719e-06	1	2.84056	0
-840	0.00115615	4.18346e-06	0	0	0
-839	0.00115454	5.02738e-06	0	0	0
-838	0.00115397	4.87554e-06	0	0	0
-837	0.00118968	4.48365e-06	0	0	0
-836	0.00117905	4.01206e-06	0	0	0
-835	0.00118621	3.28686e-06	0	0	0
-834	0.00118191	3.90877e-07	0	0	0
-833	0.001181	-2.72817e-06	0	0	1
-832	0.00118339	-1.21919e-06	0	0	0
-831	0.0011854	-8.39174e-07	0	0	0
-830	0.00116217	5.87471e-07	0	0	0
-829	0.00116145	4.06763e-07	0	0	0
-828	0.0011881	5.70706e-07	0	0	1
-827	0.00118406	7.53738e-07	0	0	1
-826	0.00119206	1.89263e-06	0	0	0
-825	0.00117479	-1.07769e-06	0	0	0
-824	0.00117932	-3.56363e-06	0	0	0
-823	0.00117619	-1.6614e-06	0	0	0
-822	0.00118621	-2.42312e-06	0	0	0
-821	0.00115382	-2.23711e-06	0	0	0
-820	0.0011599	-1.51531e-06	0	0	0
-819	0.00119202	-8.86874e-07	0	0	0
-818	0.00115809	-3.21638e-07	0	0	0
-817	0.00115582	2.8213e-07	0	0	0
-816	0.00117638	-3.20295e-09	0	0	0
-815	0.00116971	-1.07014e-06	1	2.71117	1
-814	0.00117027	-5.83863e-07	0	0	0
-813	0.00115685	-1.71895e-06	0	0	0
-812	0.00117666	-3.11579e-06	0	0	0
-811	0.00116305	-1.94944e-06	0	0	0
-810	0.00114698	-1.89906e-06	0	0	1
-809	0.00115381	-1.42186e-06	0	0	0
-808	0.00115166	-1.58159e-06	0	0	0
-807	0.00116337	-1.53301e-06	0	0	1
-806	0.0011517	-6.87314e-07	0	0	0
-805	0.00115291	-2.64929e-06	0	0	1
-804	0.00115579	-1.53109e-06	0	0	0
-803	0.00113389	-2.84832e-07	0	0	0
-802	0.00115217	2.30701e-06	0	0	1
-801	0.00112741	7.11353e-06	1	2.65198	0
-800	0.00116019	1.29566e-05	2	5.2957	1
-799	0.00116639	1.77796e-05	2	5.28747	1
-798	0.00117562	2.04567e-05	0	0	0
-797	0.00122648	2.06466e-05	0	0	0
-796	0.00125922	1.67943e-05	0	0	0
-795	0.00126689	1.38018e-05	0	0	0
-794	0.00128987	9.6663e-06	0	0	0
-793	0.0012687	4.09492e-06	1	2.6193	0
-792	0.00126814	3.36715e-06	0	0	0
-791	0.00127526	1.56075e-06	1	2.61126	0
-790	0.00127913	4.18641e-07	1	2.60725	0
-789	0.00127423	5.33937e-07	0	0	0
-788	0.00130796	1.39817e-06	0	0	0
-787	0.00127122	-4.06787e-07	0	0	0
-786	0.0012746	-1.37988e-06	0	0	0
-785	0.00126667	-3.45776e-07	0	0	0
-784	0.00129856	-1.03203e-06	1	2.58295	0
-783	0.00126669	-4.12973e-07	0	0	1
-782	0.00126992	-2.4564e-06	0	0	0
-781	0.00129385	-3.77071e-06	0	0	0
-780	0.00127785	-5.28206e-06	0	0	1
-779	0.00125617	-3.48223e-06	0	0	1
-778	0.0012492	-4.40513e-06	0	0	0
-777	0.00125041	-4.15108e-06	0	0	1
-776	0.00125132	-2.6337e-06	0	0	0
-775	0.00125729	1.21092e-07	0	0	0
-774	0.00124597	1.1127e-07	0	0	0
-773	0.00125441	-6.73417e-07	0	0	0
-772	0.00123956	-1.09398e-06	0	0	0
-771	0.00126456	6.24992e-08	0	0	0
-770	0.00124686	3.06175e-06	0	0	0
-769	0.00124162	6.37472e-06	0	0	0
-768	0.00124367	8.06661e-06	0	0	0
-767	0.00126451	8.64175e-06	0	0	0
-766	0.00128799	1.04732e-05	0	0	0
-765	0.00131453	8.65365e-06	0	0	1
-764	0.0012968	6.26685e-06	0	0	0
-763	0.0013092	2.57919e-06	0	0	0
-762	0.00131421	9.87269e-07	0	0	0
-761	0.00129398	-7.31823e-07	0	0	0
-760	0.0013038	-1.89526e-06	0	0	1
-759	0.00129727	-3.37643e-06	0	0	0
-758	0.00131605	-2.81734e-06	0	0	1
-757	0.00129768	-2.30859e-06	0	0	0
-756	0.00127527	-2.94019e-06	0	0	2
-755	0.00128285	-2.97405e-06	0	0	1
-754	0.00129446	4.88205e-06	1	2.46708	0
-753	0.00128376	1.16709e-05	0	0	0
-752	0.00128433	1.6031e-05	0	0	1
-751	0.00127861	1.74793e-05	0	0	1
-750	0.00139883	1.77774e-05	1	2.45251	2
-749	0.00138472	1.56991e-05	0	0	0
-748	0.00138843	1.14643e-05	0	0	0
-747	0.00139545	7.40724e-06	0	0	0
-746	0.00139877	4.44438e-07	0	0	0
-745	0.00137759	2.4177e-06	0	0	0
-744	0.0013794	2.80208e-06	0	0	0
-743	0.00140526	3.70053e-06	0	0	0
-742	0.00139907	4.76619e-06	0	0	0
-741	0.00141295	5.89849e-06	0	0	1
-740	0.00141027	4.61939e-06	0	0	1
-739	0.00141974	4.22008e-06	0	0	0
-738	0.00142129	4.30976e-06	0	0	0
-737	0.00142461	3.35514e-06	0	0	0
-736	0.00142137	3.08899e-06	0	0	0
-735	0.00144325	2.12322e-06	0	0	0
-734	0.00143422	1.92519e-06	0	0	0
-733	0.00143354	1.31367e-06	0	0	0
-732	0.00143513	1.47586e-06	0	0	0
-731	0.00143353	7.71979e-07	0	0	0
-730	0.00143903	1.01888e-06	0	0	0
-729	0.0014357	2.27665e-07	0	0	0
-728	0.00144677	-3.93897e-07	0	0	0
-727	0.00144336	-8.99884e-07	0	0	0
-726	0.00143577	-5.02228e-07	1	2.36361	0
-725	0.00142962	-1.90574e-06	0	0	0
-724	0.00143187	-2.88632e-06	0	0	1
-723	0.00143119	-3.25281e-06	0	0	1
-722	0.00144576	-3.41017e-06	0	0	0
-721	0.00141493	-3.787e-06	0	0	0
-720	0.00141941	-4.52331e-06	0	0	1
-719	0.00141072	-4.05452e-06	0	0	0
-718	0.0014091	-3.02378e-06	0	0	0
-717	0.00140672	7.91873e-08	0	0	0
-716	0.00140176	8.93202e-07	0	0	0
-715	0.00141006	2.42226e-06	0	0	0
-714	0.00141389	2.28175e-06	0	0	0
-713	0.00142243	2.24388e-06	0	0	0
-712	0.00142079	1.54087e-06	1	2.31116	0
-711	0.00142739	4.00635e-07	0	0	0
-710	0.00141521	-1.25267e-07	0	0	0
-709	0.0014199	-3.51021e-07	0	0	0
-708	0.00141559	-2.70739e-07	1	2.29886	0
-707	0.00141745	-3.33997e-07	0	0	0
-706	0.00142021	6.96771e-07	0	0	0
-705	0.00142247	5.97967e-07	0	0	0
-704	0.00141853	6.16018e-07	0	0	0
-703	0.00141745	1.69815e-07	0	0	0
-702	0.00142477	1.38552e-07	0	0	0
-701	0.0014224	-7.04188e-08	0	0	0
-700	0.00142009	-4.53907e-08	0	0	0
-699	0.00141857	-1.2943e-07	0	0	0
-698	0.0014232	-9.22631e-07	0	0	0
-697	0.00141853	-1.0354e-06	0	0	0
-696	0.00141879	7.32723e-07	0	0	0
-695	0.00142115	1.73512e-06	0	0	0
-694	0.00141253	1.84171e-06	0	0	0
-693	0.00141235	2.64816e-06	0	0	0
-692	0.00144042	2.47269e-06	0	0	0
-691	0.00143633	2.12961e-06	0	0	0
-690	0.00142886	1.99924e-06	1	2.24507	0
-689	0.00143614	1.43524e-06	0	0	0
-688	0.00143049	-3.353e-07	0	0	0
-687	0.00143063	1.57324e-07	0	0	0
-686	0.00143383	-5.01072e-08	0	0	0
-685	0.00144127	-8.16136e-07	0	0	0
-684	0.00143058	-5.41362e-07	0	0	0
-683	0.001434	-5.18443e-07	0	0	0
-682	0.00142701	-5.83284e-07	1	2.22196	0
-681	0.00142563	-4.4931e-07	0	0	0
-680	0.00143134	8.92168e-07	0	0	0
-679	0.00143343	1.81177e-06	0	0	0
-678	0.00143267	2.85538e-06	0	0	0
-677	0.00143216	4.23918e-06	0	0	0
-676	0.00144056	4.01992e-06	0	0	0
-675	0.00144741	4.61162e-06	0	0	0
-674	0.00144921	3.75308e-06	0	0	0
-673	0.00146686	2.53376e-06	1	2.19501	0
-672	0.00145449	8.93842e-07	0	0	0
-671	0.00146673	4.66509e-07	0	0	0
-670	0.00145121	-1.17234e-06	2	4.37224	0
-669	0.0014512	-4.0722e-06	0	0	0
-668	0.00145015	-3.62267e-06	0	0	0
-667	0.00146235	-3.88328e-06	1	2.1773	0
-666	0.00144105	-4.8082e-06	0	0	0
-665	0.0014183	-5.29655e-06	0	0	0
-664	0.00143876	-5.13729e-06	0	0	0
-663	0.00143654	-4.84329e-06	0	0	0
-662	0.00140679	-3.5606e-06	0	0	0
-661	0.00141775	-3.65701e-06	0	0	0
-660	0.00141911	-7.6786e-06	0	0	0
-659	0.00141442	-5.5044e-06	0	0	0
-658	0.00140508	-4.97319e-06	0	0	0
-657	0.00139669	-5.99115e-06	0	0	0
-656	0.00135516	-5.59845e-06	0	0	0
-655	0.00140674	-4.34365e-06	1	2.14213	0
-654	0.00137686	-3.66516e-06	0	0	0
-653	0.00137589	-3.64496e-06	0	0	0
-652	0.00137563	-2.37725e-06	0	0	0
-651	0.00137633	-3.94632e-06	0	0	0
-650	0.00136285	-1.95292e-06	1	2.12754	1
-649	0.00135176	-1.69564e-06	0	0	0
-648	0.00136763	-6.48974e-07	0	0	0
-647	0.00136973	-5.73973e-07	1	2.11889	0
-646	0.00136233	-3.70714e-08	0	0	0
-645	0.00136254	-1.14304e-07	0	0	0
-644	0.00137201	-1.42154e-06	0	0	0
-643	0.00135679	-9.8051e-07	0	0	0
-642	0.00135814	-2.99283e-07	1	2.10462	0
-641	0.00136122	-1.05616e-06	0	0	0
-640	0.00135622	-1.31409e-07	0	0	0
-639	0.00136373	1.06902e-06	0	0	0
-638	0.00136373	7.33836e-07	0	0	0
-637	0.00134991	1.2556e-07	0	0	0
-636	0.00137177	2.54241e-07	0	0	0
-635	0.00136638	-1.10956e-06	0	0	0
-634	0.00136096	-1.05331e-06	1	2.08219	0
-633	0.00135622	-1.3917e-06	0	0	0
-632	0.00136294	-1.6709e-06	1	2.07666	0
-631	0.00134723	-7.45333e-07	1	2.0739	0
-630	0.0013569	-6.05458e-07	0	0	0
-629	0.00134926	-6.79736e-07	0	0	0
-628	0.00136382	-3.23623e-07	0	0	0
-627	0.00135804	1.03663e-06	0	0	0
-626	0.00134956	1.69992e-06	0	0	0
-625	0.00134892	1.65234e-06	0	0	0
-624	0.00135829	1.60045e-06	0	0	0
-623	0.00136547	2.24221e-06	0	0	0
-622	0.00137529	2.30436e-06	0	0	0
-621	0.00135955	8.14882e-07	0	0	0
-620	0.00136969	-1.7657e-06	0	0	0
-619	0.00136701	-3.41765e-06	0	0	1
-618	0.00136634	-5.08352e-06	0	0	0
-617	0.00135574	-7.48472e-06	0	0	1
-616	0.00134171	-1.04121e-05	0	0	0
-615	0.00134213	-1.1347e-05	0	0	0
-614	0.0013289	-1.15758e-05	1	2.03339	0
-613	0.00129646	-1.00615e-05	1	2.0311	0
-612	0.00128854	-8.32761e-06	0	0	0
-611	0.001288	-8.91845e-06	0	0	0
-610	0.00128151	-7.84172e-06	0	0	0
-609	0.00128712	-9.59007e-06	0	0	0
-608	0.00128387	-1.23367e-05	0	0	0
-607	0.00124856	-1.4313e-05	0	0	0
-606	0.00124976	-1.75245e-05	0	0	0
-605	0.00120083	-1.8256e-05	0	0	0
-604	0.00119438	-1.91509e-05	0	0	0
-603	0.00119032	-1.49444e-05	0	0	0
-602	0.00114792	-1.2635e-05	0	0	0
-601	0.0011582	-6.81828e-06	0	0	0
-600	0.00111792	-3.75839e-06	3	6.00021	0
-599	0.0011562	1.17927e-06	0	0	0
-598	0.00113997	6.77039e-06	0	0	0
-597	0.00116393	9.62179e-06	0	0	0
-596	0.00116228	1.17325e-05	0	0	0
-595	0.00118887	1.05405e-05	0	0	0
-594	0.00120236	1.00141e-05	0	0	0
-593	0.00121728	7.49835e-06	0	0	0
-592	0.00121066	5.46353e-06	0	0	1
-591	0.00122459	2.3092e-06	1	1.96847	0
-590	0.00121339	-1.89624e-07	1	1.96502	0
-589	0.00121814	-1.01885e-06	1	1.96158	0
-588	0.00121494	-9.37848e-07	0	0	0
-587	0.00121296	1.28476e-06	2	3.90949	0
-586	0.00120223	3.47629e-06	1	1.95134	0
-585	0.00121375	5.37487e-06	2	3.89591	0
-584	0.0012116	7.16586e-06	2	3.88915	0
-583	0.00125058	7.45832e-06	1	1.94121	0
-582	0.00124268	8.32571e-06	0	0	0
-581	0.00125681	7.84961e-06	2	3.86902	0
-580	0.00126012	7.41013e-06	1	1.93118	1
-579	0.00125212	3.2625e-06	2	3.85572	0
-578	0.00127252	3.25009e-06	0	0	0
-577	0.00128067	1.69612e-06	0	0	0
-576	0.00128643	2.45309e-06	0	0	0
-575	0.00125167	2.16794e-06	1	1.91539	1
-574	0.00127499	2.08539e-07	1	1.91245	0
-573	0.00126785	-9.25934e-09	0	0	0
-572	0.00129114	-3.6208e-07	1	1.90661	0
-571	0.00127995	2.21258e-07	1	1.9037	0
-570	0.00126979	-1.62487e-06	1	1.9008	0
-569	0.00127483	-1.70004e-06	0	0	0
-568	0.0012632	-3.414e-06	2	3.79006	0
-567	0.00126567	-1.47529e-06	1	1.89216	0
-566	0.00126749	-1.81363e-06	2	3.77858	0
-565	0.00126887	-1.75124e-06	0	0	0
-564	0.00125168	-1.08976e-06	0	0	0
-563	0.00127332	-1.73604e-06	0	0	0
-562	0.00124868	-2.06279e-06	1	1.87792	0
-561	0.00125958	-2.13617e-06	0	0	0
-560	0.00125971	-2.93627e-06	0	0	1
-559	0.00125086	-4.39923e-06	0	0	0
-558	0.00124948	-4.40232e-06	0	0	0
-557	0.00124695	-7.4798e-06	0	0	0
-556	0.0012292	-6.92336e-06	0	0	0
-555	0.00123082	-5.64763e-06	0	0	0
-554	0.00122046	-4.72498e-06	0	0	0
-553	0.00119191	-5.77565e-06	0	0	0
-552	0.00121861	-6.18631e-06	0	0	0
-551	0.00121899	-7.57044e-06	2	3.69468	0
-550	0.00121459	-6.02338e-06	4	7.37844	0
-549	0.00117765	-6.16713e-06	2	3.68378	0
-548	0.00117245	-8.08664e-06	0	0	0
-547	0.00116141	-7.19487e-06	0	0	0
-546	0.0011864	-4.89643e-06	1	1.83377	0
-545	0.00116289	-1.64998e-06	0	0	0
-544	0.00115754	-1.40695e-06	0	0	0
-543	0.00115775	-1.55021e-06	0	0	0
-542	0.00116315	-2.72603e-06	3	5.46916	0
-541	0.00116892	-1.8149e-06	1	1.82039	1
-540	0.00115862	-2.49225e-06	2	3.63548	0
-539	0.00115458	-2.80438e-06	1	1.8151	0
-538	0.00114841	-2.54466e-06	2	3.62492	0
-537	0.00114523	-1.56218e-06	1	1.80983	0
-536	0.0011405	3.42284e-07	1	1.80721	0
-535	0.00114707	3.35814e-07	4	7.2184	0
-534	0.00115277	4.99366e-07	0	0	0
-533	0.00115561	4.85488e-07	1	1.7994	0
-532	0.00116035	1.16618e-06	0	0	0
-531	0.00114241	2.52919e-06	2	3.58844	0
-530	0.00114596	4.16119e-06	2	3.58327	1
-529	0.00114885	9.49881e-06	1	1.78898	0
-528	0.00116336	1.02217e-05	1	1.78634	0
-527	0.00118404	1.32e-05	0	0	0
-526	0.00119075	1.35983e-05	0	0	0
-525	0.00125013	1.16411e-05	2	3.55691	0
-524	0.00120169	7.9944e-06	1	1.77584	0
-523	0.00124112	5.13636e-06	1	1.77324	0
-522	0.00124504	2.33317e-06	3	5.31192	0
-521	0.00123093	-1.5362e-07	1	1.76805	0
-520	0.00122321	1.71617e-06	1	1.76547	0
-519	0.0012355	-4.67194e-07	1	1.76289	0
-518	0.0012285	-1.67632e-06	0	0	0
-517	0.00123598	-1.50018e-06	0	0	0
-516	0.00123841	-2.0886e-06	0	0	0
-515	0.00123523	-2.0544e-06	0	0	0
-514	0.00120894	-3.42142e-06	1	1.75013	0
-513	0.00121678	-2.89181e-06	1	1.7476	0
-512	0.00121589	-2.5808e-06	1	1.74508	0
-511	0.00123111	-1.28778e-06	1	1.74257	0
-510	0.00119671	-4.7721e-08	0	0	1
-509	0.00122421	-5.13624e-07	2	3.47511	0
-508	0.00121051	3.96779e-07	1	1.73506	0
-507	0.00121583	1.32609e-06	2	3.46515	0
-506	0.00121336	2.78248e-06	0	0	0
-505	0.00121516	2.11767e-06	0	0	0
-504	0.00122757	2.41774e-06	0	0	0
-503	0.00123166	2.31602e-06	0	0	0
-502	0.00122449	2.70334e-06	2	3.4405	0
-501	0.00123401	6.21736e-07	0	0	0
-500	0.00122344	2.53657e-06	5	8.57684	0
-499	0.00123435	3.43313e-06	0	0	0
-498	0.001241	2.97609e-06	0	0	0
-497	0.00121334	2.79517e-06	0	0	0
-496	0.00127102	2.27063e-06	0	0	0
-495	0.00125421	1.65412e-06	0	0	0
-494	0.00123545	3.21389e-06	0	0	0
-493	0.0012495	1.76785e-06	2	3.397	0
-492	0.0012387	-1.07678e-06	0	0	0
-491	0.0012517	5.88743e-06	0	0	0
-490	0.00127778	9.18554e-06	1	1.69137	0
-489	0.00123523	1.32891e-05	0	0	0
-488	0.00124739	1.56192e-05	0	0	0
-487	0.00133093	1.26379e-05	0	0	0
-486	0.00131193	1.20785e-05	1	1.682	0
-485	0.0013619	1.06376e-05	0	0	0
-484	0.00134934	4.20595e-06	0	0	0
-483	0.00130813	-2.20572e-06	0	0	0
-482	0.00134556	-4.56148e-06	1	1.67277	0
-481	0.00132321	-9.04254e-06	1	1.67048	0
-480	0.00131289	-6.93016e-06	2	3.33638	0
-479	0.00131741	-4.76925e-06	0	0	0
-478	0.00129133	-5.34951e-06	0	0	0
-477	0.00127329	-3.88318e-06	0	0	0
-476	0.00130008	-1.92184e-06	0	0	0
-475	0.00130105	-1.29041e-06	3	4.97057	0
-474	0.00129937	-2.37876e-07	1	1.65461	0
-473	0.00128109	8.36528e-07	0	0	0
-472	0.00130034	-1.31366e-06	0	0	0
-471	0.00128757	-7.78517e-07	0	0	0
-470	0.00128191	-1.49034e-06	2	3.29135	0
-469	0.00130597	-1.19401e-06	0	0	0
-468	0.0012838	-3.23442e-06	0	0	0
-467	0.00129322	-2.96974e-06	1	1.63904	0
-466	0.00127159	-3.74357e-06	0	0	0
-465	0.00128145	-4.27817e-06	1	1.63464	0
-464	0.00126477	-5.47852e-06	0	0	0
-463	0.0012712	-6.96986e-06	1	1.63027	0
-462	0.00126429	-5.47262e-06	1	1.62809	0
-461	0.00126914	-3.74927e-06	1	1.62592	0
-460	0.00122589	-1.28753e-06	1	1.62376	0
-459	0.00122922	-1.35484e-06	0	0	0
-458	0.00124862	4.45238e-07	1	1.61944	0
-457	0.00126791	4.23068e-07	0	0	0
-456	0.00126574	5.57183e-07	0	0	0
-455	0.00124473	-1.41432e-06	0	0	0
-454	0.00125969	-2.78297e-06	0	0	0
-453	0.00123811	-7.36539e-06	0	0	0
-452	0.00122785	-9.97422e-06	0	0	0
-451	0.00124	-1.25456e-05	0	0	0
-450	0.00124841	-1.17975e-05	1	1.60241	0
-449	0.00118075	-1.09704e-05	0	0	0
-448	0.00116928	-1.06584e-05	1	1.59821	0
-447	0.00114789	-7.40064e-06	0	0	0
-446	0.00119448	-1.24633e-06	1	1.59403	0
-445	0.00116441	3.90117e-06	0	0	0
-444	0.00115984	4.32507e-06	0	0	0
-443	0.00119728	5.912e-06	0	0	0
-442	0.0012179	1.4177e-06	0	0	0
-441	0.00118676	1.40271e-06	1	1.58347	0
-440	0.00118507	-3.06535e-06	1	1.58134	0
-439	0.00121794	-9.37777e-06	0	0	0
-438	0.00116562	-1.09783e-05	0	0	0
-437	0.001179	-1.28033e-05	1	1.57499	0
-436	0.00114592	-1.43038e-05	0	0	0
-435	0.00111935	-1.66721e-05	1	1.57078	0
-434	0.0011331	-1.29198e-05	0	0	0
-433	0.00108791	-1.06437e-05	1	1.56659	0
-432	0.00109921	-6.60122e-06	1	1.56451	0
-431	0.00106641	-4.67976e-06	1	1.56243	0
-430	0.00108748	-2.55313e-06	1	1.56036	0
-429	0.00109812	1.86008e-07	0	0	0
-428	0.00109101	7.75017e-07	1	1.55623	0
-427	0.00107855	1.3204e-06	0	0	0
-426	0.001098	-9.7477e-07	0	0	0
-425	0.00108466	-1.7841e-06	0	0	0
-424	0.00109678	-2.79695e-06	0	0	0
-423	0.00108422	-1.22677e-06	0	0	0
-422	0.00107886	-5.29302e-07	0	0	0
-421	0.00107793	3.43445e-07	0	0	0
-420	0.00105919	5.23854e-07	3	4.61979	0
-419	0.00109709	1.67669e-06	0	0	1
-418	0.0011011	1.3195e-06	0	0	0
-417	0.00108505	1.04817e-07	0	0	0
-416	0.00108811	-2.52562e-06	0	0	0
-415	0.0010884	-5.44034e-06	0	0	0
-414	0.00107936	-1.97816e-06	0	0	0
-413	0.00107198	6.57258e-07	0	0	0
-412	0.00105018	2.38126e-06	0	0	0
-411	0.0010624	5.42744e-06	0	0	0
-410	0.00111149	8.65235e-06	0	0	0
-409	0.00109767	1.07592e-05	0	0	0
-408	0.0011032	1.15876e-05	0	0	0
-407	0.00112376	9.23835e-06	0	0	0
-406	0.00113498	7.13709e-06	0	0	0
-405	0.00114116	7.89785e-06	1	1.51027	0
-404	0.00114666	6.56529e-06	1	1.50832	0
-403	0.00114491	4.16846e-06	0	0	0
-402	0.00115703	2.72013e-06	0	0	0
-401	0.00116227	1.75225e-06	0	0	0
-400	0.00116083	1.66723e-06	1	1.50055	1
-399	0.00115375	1.38207e-06	0	0	0
-398	0.00115492	3.46674e-07	0	0	0
-397	0.00115588	9.57829e-08	3	4.48434	0
-396	0.00116663	7.0006e-07	0	0	0
-395	0.00116312	2.14145e-07	0	0	0
-394	0.00115817	-6.77929e-07	1	1.48905	0
-393	0.00115809	-8.42357e-07	0	0	0
-392	0.00116464	-5.04865e-07	2	2.9705	0
-391	0.00115068	5.48998e-07	1	1.48336	0
-390	0.0011509	1.19261e-06	1	1.48148	0
-389	0.00115964	6.66875e-07	0	0	0
-388	0.00116714	-7.06782e-07	1	1.47772	0
-387	0.00116728	7.54438e-07	1	1.47585	0
-386	0.00116567	8.68507e-07	0	0	0
-385	0.00115496	1.0171e-06	4	5.88847	0
-384	0.00114153	7.49591e-07	0	0	0
-383	0.00117173	1.47752e-06	1	1.46841	0
-382	0.00117075	2.21629e-06	2	2.93329	0
-381	0.001176	2.59955e-06	2	2.9298	0
-380	0.00116511	2.11917e-06	4	5.85263	0
-379	0.00117203	9.92501e-08	0	0	0
-378	0.00117325	3.13668e-07	0	0	0
-377	0.00117142	4.07667e-07	4	5.83182	0
-376	0.00117329	1.84478e-07	1	1.45623	0
-375	0.00117157	-1.03792e-06	2	2.90902	0
-374	0.00117485	-3.67109e-06	1	1.45279	0
-373	0.00117504	-3.62485e-06	1	1.45108	0
-372	0.00116479	-2.66712e-06	1	1.44937	0
-371	0.00116061	-1.42134e-06	0	0	0
-370	0.00112967	-6.11043e-07	1	1.44596	0
-369	0.00115775	-1.47167e-06	0	0	0
-368	0.00116984	5.64459e-08	2	2.88514	0
-367	0.00117143	1.33914e-06	4	5.76352	0
-366	0.00116658	2.14496e-06	0	0	0
-365	0.00113618	-3.561e-07	0	0	1
-364	0.00116209	-1.04153e-06	0	0	0
-363	0.00116799	-5.67024e-07	1	1.43416	0
-362	0.00116686	-1.71147e-06	2	2.86498	0
-361	0.00115749	-7.22061e-07	1	1.43082	0
-360	0.00115658	-2.47225e-06	1	1.42916	0
-359	0.00115858	-2.53406e-06	2	2.85501	0
-358	0.00112949	-1.56742e-06	3	4.27754	0
-357	0.00115707	-6.06983e-07	4	5.69679	0
-356	0.00115161	-2.56587e-07	1	1.42255	0
-355	0.0011484	-2.52166e-07	2	2.84181	0
-354	0.00115303	1.59728e-06	0	0	0
-353	0.00115061	6.8945e-07	0	0	0
-352	0.00114911	7.78114e-07	0	0	0
-351	0.00114296	4.43168e-07	0	0	0
-350	0.00116473	-9.67754e-08	0	0	1
-349	0.00116127	4.92036e-07	1	1.41089	0
-348	0.00114969	6.07444e-07	0	0	0
-347	0.00114831	2.05607e-06	0	0	0
-346	0.00114843	2.61901e-06	0	0	0
-345	0.00115958	2.11078e-06	0	0	0
-344	0.00115714	1.38437e-06	1	1.40265	0
-343	0.00118065	-3.42824e-08	0	0	0
-342	0.00118294	-2.20215e-06	0	0	0
-341	0.00114964	-5.17499e-06	1	1.39776	0
-340	0.00114693	-6.70093e-06	0	0	0
-339	0.00114744	-9.03531e-06	1	1.39451	0
-338	0.00113736	-7.75373e-06	0	0	0
-337	0.0011224	-5.60905e-06	0	0	0
-336	0.00112366	-6.4729e-06	0	0	0
-335	0.0011056	-7.00392e-06	0	0	0
-334	0.00111756	-5.4455e-06	1	1.38626	0
-333	0.00111188	-5.97326e-06	0	0	0
-332	0.00109061	-8.6462e-06	1	1.38298	0
-331	0.00108423	-1.05154e-05	0	0	0
-330	0.00109926	-1.13866e-05	1	1.37971	0
-329	0.00106852	-1.07814e-05	1	1.37809	0
-328	0.00103784	-1.09851e-05	0	0	0
-327	0.00102718	-1.01209e-05	0	0	0
-326	0.0010406	-1.00065e-05	2	2.74646	0
-325	0.00103154	-6.91671e-06	0	0	0
-324	0.00100501	-5.93101e-06	0	0	0
-323	0.0010209	-4.79255e-06	1	1.3684	0
-322	0.0010002	-4.53169e-06	2	2.73361	0
-321	0.00100504	-2.54093e-06	0	0	0
-320	0.00098834	-1.17257e-06	0	0	0
-319	0.00100894	-2.47078e-06	0	0	0
-318	0.00100188	-2.28638e-06	0	0	0
-317	0.00100472	-1.13146e-06	1	1.35886	0
-316	0.000997738	-1.0667e-06	0	0	0
-315	0.000982461	-4.33428e-06	0	0	0
-314	0.000979195	-4.9686e-06	1	1.35413	0
-313	0.0010092	-5.43288e-06	0	0	0
-312	0.000989052	-4.56428e-06	0	0	0
-311	0.000955943	-1.90549e-06	0	0	0
-310	0.000961589	-1.00519e-06	0	0	0
-309	0.000961133	-6.62649e-07	0	0	0
-308	0.000967387	2.43343e-06	0	0	0
-307	0.000993634	4.14326e-06	0	0	0
-306	0.000985327	3.13208e-06	0	0	0
-305	0.00098176	2.06197e-06	1	1.34016	0
-304	0.000986197	-1.23404e-06	0	0	1
-303	0.000984838	-3.45667e-06	0	0	0
-302	0.000984355	-2.91321e-06	0	0	0
-301	0.000983518	-2.91772e-06	0	0	0
-300	0.00095618	-1.38505e-06	1	1.33252	1
-299	0.000963225	1.93486e-07	0	0	0
-298	0.000970868	1.73773e-06	0	0	0
-297	0.000967341	3.23827e-06	0	0	0
-296	0.000990361	3.06816e-06	0	0	0
-295	0.000987653	1.24678e-06	0	0	0
-294	0.000989201	-7.55764e-07	0	0	0
-293	0.000990239	-2.29489e-06	0	0	0
-292	0.000967698	-2.29927e-06	0	0	0
-291	0.000973146	-2.80597e-06	0	0	0
-290	0.000965863	-3.29067e-06	0	0	1
-289	0.00096392	-2.70146e-06	0	0	0
-288	0.000989614	-1.02958e-08	1	1.3155	0
-287	0.000958872	-4.02555e-07	0	0	0
-286	0.000954715	-5.19082e-07	2	2.62553	0
-285	0.000960654	4.00915e-07	0	0	0
-284	0.000983748	1.72218e-07	0	0	0
-283	0.000964051	5.70084e-07	0	0	0
-282	0.000960466	-6.31335e-07	0	0	0
-281	0.000981947	-2.2797e-06	0	0	0
-280	0.000971166	-3.57863e-06	0	0	1
-279	0.000950259	-1.08367e-06	0	0	0
-278	0.000954858	-1.64902e-06	0	0	0
-277	0.000952347	-2.26586e-06	0	0	0
-276	0.000949573	5.05293e-07	1	1.29928	0
-275	0.000974843	3.81883e-06	0	0	0
-274	0.000951333	5.79311e-06	0	0	0
-273	0.000951863	6.22341e-06	0	0	0
-272	0.000973681	6.05258e-06	0	0	1
-271	0.000993226	5.07097e-06	0	0	0
-270	0.00100479	5.19153e-06	1	1.29132	0
-269	0.000989509	3.30653e-06	0	0	0
-268	0.000992295	1.0341e-06	1	1.28869	0
-267	0.000993587	-7.79708e-08	0	0	0
-266	0.000989536	1.53435e-07	0	0	0
-265	0.000992512	1.62963e-06	0	0	0
-264	0.000996333	2.13407e-06	0	0	0
-263	0.000997584	4.03869e-06	0	0	0
-262	0.000999281	5.25399e-06	0	0	0
-261	0.00100502	4.4259e-06	0	0	0
-260	0.00100959	2.93529e-06	1	1.27864	0
-259	0.00103214	2.15053e-06	0	0	0
-258	0.00103014	1.3303e-06	1	1.2762	1
-257	0.00101369	-8.08302e-08	1	1.27499	0
-256	0.00100607	-8.55519e-07	1	1.27378	0
-255	0.00101527	-1.25296e-06	0	0	0
-254	0.00101791	1.73959e-07	0	0	0
-253	0.00101201	1.34479e-06	0	0	0
-252	0.00101757	1.58109e-06	3	3.80689	1
-251	0.00102065	6.97884e-07	1	1.26777	1
-250	0.0010226	1.98608e-07	4	5.06628	0
-249	0.00101887	2.93532e-07	1	1.26524	0
-248	0.00102259	-3.09681e-08	0	0	0
-247	0.00101755	-3.98048e-08	1	1.26244	0
-246	0.00101467	1.02679e-07	0	0	0
-245	0.00102014	6.80904e-07	4	5.03859	0
-244	0.00102178	4.36293e-07	2	2.51651	0
-243	0.00102201	1.3237e-06	0	0	0
-242	0.00102154	1.26785e-06	1	1.25549	0
-241	0.00102586	7.94968e-07	2	2.50821	0
-240	0.001019	3.806e-07	1	1.25273	0
-239	0.00103136	8.71312e-07	3	3.75405	0
-238	0.0010257	1.25384e-07	3	3.74994	0
-237	0.00102508	1.42833e-06	2	2.49722	1
-236	0.00102173	1.30038e-06	6	7.48347	0
-235	0.00103365	8.02875e-07	3	3.73764	0
-234	0.00101779	9.23489e-07	0	0	0
-233	0.00104805	9.88367e-07	2	2.48633	0
-232	0.00102781	6.95074e-07	0	0	0
-231	0.00103133	4.25877e-07	0	0	0
-230	0.00102823	1.71511e-07	0	0	1
-229	0.00103368	-1.79465e-06	2	2.47553	0
-228	0.00103109	-1.16162e-06	0	0	0
-227	0.00103714	-2.1689e-06	2	2.47017	0
-226	0.00102631	-2.75504e-06	0	0	0
-225	0.00101863	-2.94262e-06	1	1.23241	0
-224	0.00102	-2.61464e-06	2	2.46216	0
-223	0.00101369	-2.85448e-06	1	1.22975	0
-222	0.00101207	-1.54955e-06	2	2.45686	0
-221	0.00101711	-7.41354e-07	2	2.4545	0
-220	0.00101524	-7.80637e-07	1	1.22613	0
-219	0.00100536	-4.49539e-07	1	1.22501	0
-218	0.00101454	-5.62672e-07	0	0	0
-217	0.00101498	-2.23585e-07	0	0	0
-216	0.00100903	-3.54474e-07	3	3.665	0
-215	0.00101047	-1.08286e-06	0	0	0
-214	0.00100932	-2.13853e-06	1	1.21945	0
-213	0.00101702	-2.09732e-06	0	0	0
-212	0.00100492	-1.76619e-06	0	0	0
-211	0.00099524	-1.7616e-06	0	0	0
-210	0.00099768	-2.0258e-06	1	1.21503	0
-209	0.00100074	-1.68601e-06	2	2.42786	0
-208	0.0010011	1.3014e-06	0	0	0
-207	0.00100016	2.86533e-06	0	0	0
-206	0.000992115	3.40057e-06	2	2.42114	0
-205	0.000998025	4.14253e-06	1	1.20932	0
-204	0.00102528	4.88653e-06	2	2.41616	3
-203	0.00102112	4.49408e-06	1	1.20684	0
-202	0.00102184	3.21081e-06	1	1.20561	0
-201	0.00102855	1.65728e-06	0	0	0
-200	0.00103247	-1.44661e-07	2	2.40628	0
-199	0.00102291	1.06566e-06	1	1.20191	0
-198	0.00101617	1.53636e-06	1	1.20068	0
-197	0.00102617	2.03016e-06	1	1.19946	0
-196	0.00102357	2.44837e-06	2	2.39647	0
-195	0.00104107	2.90501e-06	1	1.19701	0
-194	0.00103913	8.87574e-07	1	1.1958	0
-193	0.00104307	-1.24208e-06	2	2.38916	0
-192	0.00103887	-3.16864e-06	0	0	0
-191	0.00103712	-4.70778e-06	2	2.38432	0
-190	0.00101312	-4.60172e-06	0	0	0
-189	0.00101742	-4.3128e-06	1	1.18975	0
-188	0.00100827	-3.75565e-06	1	1.18854	0
-187	0.00101286	-2.61691e-06	0	0	0
-186	0.00101298	-8.69656e-07	2	2.37229	0
-185	0.00101114	-1.09979e-06	2	2.3699	0
-184	0.00100323	-5.49659e-07	1	1.18376	0
-183	0.00100725	-3.27454e-07	2	2.36513	3
-182	0.00101066	3.94046e-07	1	1.18138	0
-181	0.00100438	3.59159e-07	2	2.36039	0
-180	0.00100852	8.5711e-07	3	3.53703	0
-179	0.00101281	4.1683e-07	1	1.17783	0
-178	0.00101571	-7.72305e-08	1	1.17665	0
-177	0.00100492	-7.53058e-08	4	4.70189	0
-176	0.0010132	8.8198e-08	4	4.6972	0
-175	0.00100953	-6.91127e-07	3	3.51938	0
-174	0.00100527	1.05627e-07	2	2.34392	0
-173	0.00100796	1.47119e-06	3	3.51238	0
-172	0.00101756	7.96765e-07	2	2.33925	0
-171	0.00100152	1.4465e-06	2	2.33693	0
-170	0.00101805	3.29526e-06	7	8.17113	0
-169	0.00102428	6.29973e-06	1	1.16615	0
-168	0.00100931	6.49675e-06	1	1.16499	0
-167	0.00101991	8.18179e-06	0	0	0
-166	0.00104417	8.08016e-06	0	0	0
-165	0.00107549	8.80785e-06	3	3.48462	0
-164	0.00104757	9.36158e-06	0	0	0
-163	0.00106779	7.82064e-06	1	1.15925	0
-162	0.00107359	5.53486e-06	0	0	0
-161	0.00108339	4.86809e-06	2	2.31394	0
-160	0.00108933	4.38461e-06	4	4.62332	1
-159	0.00109289	3.96997e-06	3	3.46409	0
-158	0.00108936	4.94104e-06	4	4.61425	0
-157	0.00110068	5.33917e-06	6	6.91459	0
-156	0.00107841	5.69317e-06	9	10.3617	0
-155	0.00111507	5.6205e-06	6	6.90106	0
-154	0.00112746	4.7225e-06	6	6.89432	0
-153	0.00112653	3.09042e-06	4	4.59173	0
-152	0.00112685	1.44103e-06	7	8.02768	1
-151	0.00112389	-2.19478e-06	2	2.29139	0
-150	0.00111571	-3.402e-06	9	10.3012	2
-149	0.00111481	-3.62598e-06	3	3.4304	0
-148	0.00110676	-2.40869e-06	5	5.71178	0
-147	0.00110632	-1.27612e-06	3	3.42374	0
-146	0.0011039	2.70158e-07	10	11.4014	0
-145	0.00110038	1.85468e-06	4	4.55614	0
-144	0.00111639	2.61569e-06	4	4.55173	0
-143	0.00111217	3.46089e-06	5	5.68416	0
-142	0.00111841	4.77378e-06	1	1.13573	0
-141	0.00112785	3.09753e-06	3	3.40392	0
-140	0.00111964	1.54142e-06	5	5.66772	2
-139	0.00113218	8.80579e-07	7	7.92717	0
-138	0.0011461	-3.73483e-07	5	5.65682	0
-137	0.00111424	-1.64165e-06	1	1.13028	0
-136	0.00112303	-1.53041e-06	4	4.51676	0
-135	0.00112211	-2.11229e-06	6	6.76864	0
-134	0.00111991	-1.0519e-06	8	9.01634	2
-133	0.00111383	1.26734e-06	7	7.88254	0
-132	0.00112158	1.30368e-06	3	3.37534	0
-131	0.00111987	1.03383e-06	4	4.49661	0
-130	0.00112889	9.77186e-07	3	3.36958	1
-129	0.00112955	1.35742e-06	6	6.73341	0
-128	0.001131	1.4279e-06	3	3.36384	0
-127	0.00111961	4.87884e-06	3	3.36097	0
-126	0.0011231	5.99688e-06	6	6.71622	0
-125	0.00113266	9.22942e-06	3	3.35526	2
-124	0.00113879	9.42785e-06	3	3.35241	0
-123	0.00118605	1.15495e-05	0	0	1
-122	0.00116931	1.22869e-05	4	4.46229	0
-121	0.00120212	1.08795e-05	1	1.11463	0
-120	0.00117409	8.96782e-06	7	7.79579	0
-119	0.00121226	6.74882e-06	2	2.22548	0
-118	0.00122604	6.53401e-06	5	5.55901	0
-117	0.00121611	6.68765e-06	5	5.55379	0
-116	0.00121986	8.33996e-06	3	3.32898	0
-115	0.00122938	5.2517e-06	2	2.21712	0
-114	0.00122302	4.93573e-06	2	2.21493	0
-113	0.00125871	7.472e-06	3	3.31912	0
-112	0.00126254	4.74328e-06	3	3.31585	0
-111	0.00124157	3.32153e-06	2	2.20839	0
-110	0.00125231	2.54943e-06	1	1.10311	5
-109	0.00128788	5.70993e-07	3	3.30608	0
-108	0.00123678	2.50037e-06	2	2.20189	0
-107	0.00125686	4.07626e-06	0	0	0
-106	0.00126395	3.33387e-06	1	1.09879	0
-105	0.00126245	3.67107e-06	3	3.29313	0
-104	0.00128632	6.8864e-06	4	4.38654	0
-103	0.00128313	5.19713e-06	3	3.28669	0
-102	0.00127971	4.50415e-06	2	2.18899	0
-101	0.00129202	3.35189e-06	8	8.74742	0
-100	0.00130066	2.23876e-06	8	8.7389	2
-99	0.00129416	2.47267e-06	10	10.913	0
-98	0.00129835	2.96822e-06	4	4.36095	0
-97	0.00129296	1.98198e-06	6	6.53508	0
-96	0.00130267	1.7692e-06	6	6.52874	1
-95	0.00130311	2.15512e-06	11	11.9577	1
-94	0.00131521	2.06117e-06	14	15.2042	0
-93	0.00130527	2.0641e-06	7	7.59522	0
-92	0.00130789	1.30636e-06	11	11.9252	0
-91	0.00131004	2.03637e-06	11	11.9151	0
-90	0.0013133	1.7065e-06	8	8.65815	2
-89	0.00131431	2.24611e-06	9	9.73215	0
-88	0.00131363	2.39333e-06	20	21.6087	0
-87	0.00132897	2.47123e-06	19	20.5109	0
-86	0.0013191	2.32741e-06	13	14.0219	0
-85	0.00132101	2.18669e-06	10	10.7769	0
-84	0.001329	1.73059e-06	11	11.8446	0
-83	0.00133062	1.27191e-06	2	2.15175	0
-82	0.00133029	1.51625e-06	8	8.59975	0
-81	0.00133132	9.64748e-07	7	7.51844	0
-80	0.00132983	1.07875e-07	10	10.7316	0
-79	0.00133453	-3.42564e-07	7	7.50579	0
-78	0.00133112	-7.87642e-07	7	7.49949	0
-77	0.00133205	-7.47475e-07	3	3.21137	0
-76	0.00132832	-2.39857e-07	6	6.41735	0
-75	0.00132626	1.76077e-07	6	6.41197	0
-74	0.00132364	1.02502e-06	9	9.6098	0
-73	0.00132958	1.76579e-06	5	5.3342	1
-72	0.00133513	2.05194e-06	6	6.39555	0
-71	0.00133657	1.84551e-06	3	3.19504	0
-70	0.00133888	1.71296e-06	4	4.2564	2
-69	0.0013426	1.32311e-06	3	3.18957	0
-68	0.00133748	9.69964e-07	7	7.43599	0
-67	0.00133612	7.45471e-08	2	2.12275	0
-66	0.00134174	-3.11012e-07	2	2.12094	0
-65	0.00134504	-8.95252e-07	2	2.11914	1
-64	0.00134351	-1.74569e-06	7	7.41067	0
-63	0.00133192	-2.02523e-06	2	2.11553	0
-62	0.00133697	-2.45034e-06	2	2.11374	1
-61	0.00133121	-1.9047e-06	4	4.22388	0
-60	0.00132064	-1.40675e-06	9	9.49567	0
-59	0.00133011	-7.26114e-07	3	3.16254	0
-58	0.0013278	9.35565e-08	3	3.15986	0
-57	0.00133324	9.30014e-07	1	1.0524	0
-56	0.00132628	9.06091e-07	7	7.36055	0
-55	0.00132624	2.7106e-06	6	6.30371	0
-54	0.0013385	2.97127e-06	3	3.1492	0
-53	0.00133408	3.21384e-06	5	5.24424	0
-52	0.00132766	3.40413e-06	7	7.33574	0
-51	0.0013674	2.48363e-06	5	5.23541	0
-50	0.0013441	1.18436e-06	3	3.1386	0
-49	0.00135022	1.22734e-06	0	0	0
-48	0.00134823	2.38332e-07	5	5.22222	0
-47	0.00134402	-1.21978e-06	1	1.04357	0
-46	0.00134282	4.50036e-07	1	1.04269	0
-45	0.00135178	-1.72866e-07	1	1.04182	0
-44	0.00134514	-3.27558e-08	1	1.04094	0
-43	0.0013489	-1.2352e-07	0	0	0
-42	0.00135144	-2.33697e-06	0	0	0
-41	0.0013422	-2.88452e-06	0	0	0
-40	0.00134551	-1.99364e-06	0	0	0
-39	0.00134336	-1.24027e-06	0	0	0
-38	0.00131557	-2.67632e-06	0	0	0
-37	0.00133494	-3.12055e-06	0	0	0
-36	0.00134335	-3.21333e-06	0	0	1
-35	0.00134748	-3.46798e-06	1	1.03225	0
-34	0.00131053	-2.92003e-06	0	0	0
-33	0.00131263	-3.91703e-06	1	1.03034	0
-32	0.00131975	-1.48777e-06	0	0	0
-31	0.00130757	1.29595e-06	0	0	1
-30	0.00131281	4.62741e-06	0	0	0
-29	0.00131674	4.65146e-06	1	1.02655	0
-28	0.00134421	4.81504e-06	0	0	0
-27	0.00134133	4.91007e-06	1	1.02467	0
-26	0.00134388	3.32857e-06	0	0	0
-25	0.00133957	2.26326e-06	1	1.0228	0
-24	0.00134629	5.28548e-07	0	0	0
-23	0.00134477	1.32531e-06	0	0	1
-22	0.00134111	1.93079e-06	0	0	0
-21	0.00135069	1.24703e-06	0	0	0
-20	0.00134521	3.2147e-07	0	0	0
-19	0.00135596	-2.53072e-07	0	0	0
-18	0.00135962	-2.97677e-07	0	0	0
-17	0.00134166	-5.33391e-07	0	0	0
-16	0.00134288	3.74811e-07	0	0	1
-15	0.00134056	1.13637e-06	0	0	0
-14	0.00134898	2.4605e-06	0	0	0
-13	0.00135174	4.30391e-06	0	0	0
-12	0.00135959	4.3305e-06	0	0	0
-11	0.00136646	4.25997e-06	0	0	0
-10	0.00136678	2.719e-06	0	0	0
-9	0.0013727	2.19733e-06	0	0	0
-8	0.00137116	2.36568e-06	0	0	0
-7	0.00137555	2.55055e-06	0	0	0
-6	0.00136456	2.91242e-06	0	0	0
-5	0.00137533	3.65413e-06	0	0	0
-4	0.00138882	3.05033e-06	0	0	0
-3	0.00138852	NA	0	0	0
-2	0.00138982	NA	0	0	0
-1	0.00140096	NA	0	0	0
0	0.00138193	NA	1	1	0

## Sheet: Fig1c-d
These plots were generated from the GIS shapefiles for kimberlites and continent-ocean boundaries. The associated data-files can be accessed at the following link: https://www.doi.org/10.5281/zenodo.7849141

## Sheet: Fig1e
The source data used to produce these plots can be found in Supplementary Dataset 2.
