# Supplementary material for: Rift-induced disruption of cratonic keels drives kimberlite volcanism
Source: Nature. 2023 Jul 26;620(7973):344–50. doi: 10.1038/s41586-023-06193-3 (PMC10727985; doi:10.1038/s41586-023-06193-3)
Supplement: Supplementary file 6 — Source Data Fig. 3 [file 41586_2023_6193_MOESM6_ESM.xlsx]

## Sheet: Fig3a
Please note that Fig. 3a was generated using the information available in Extended Data Table 1 and relevant equations available in the Methods.

## Sheet: Fig3b
Pressure	Temperature
7.18186	1175.74
6.87034	1161.11
6.44422	1140.31
5.99163	1119.84
5.73008	1107.16
5.3745	1089.62
5.05125	1072.72
4.75152	1056.47
4.41066	1037.94
4.14324	1024.29
3.83171	1010.64
3.53783	996.994
3.29976	987.569
2.94702	976.52
2.81855	972.784
2.67572	968.348
2.512	965.155
2.34183	964.09
2.19572	964.977
2.13629	966.929
2.07359	972.784
2.04463	976.865
2.00434	986.978
1.96407	996.204
1.94792	1003.12
1.92851	1013.06
1.91233	1021.4
1.90884	1040.74
1.90532	1062.21
1.90677	1073.38
2.02376	1088.29
2.12546	1101.99
2.27765	1121.03
2.44971	1141.05
2.61958	1159.61
2.78062	1177.93
2.98579	1199.66
3.13143	1213.09
3.36974	1235.8
3.55951	1253.38
3.78681	1273.4
3.88613	1280.97
4.00455	1291.58
4.11089	1301.69
4.22224	1310.33
4.39676	1322.84
4.54633	1334.79
4.71089	1346
4.88705	1359.79
5.13802	1378.36
5.35244	1393.07
5.54182	1407.76
5.69391	1418.98
5.93683	1436.27
6.17133	1451.46
6.43332	1466.18
6.60445	1476
6.77773	1484.18
6.98907	1492.12
7.17714	1500.3

## Sheet: Fig3c
Fig. 3c was generated using the code available at the following repository, as described in the Methods: https://github.com/smj75/mormel
