# Supplementary material for: Rift-induced disruption of cratonic keels drives kimberlite volcanism
Source: Nature. 2023 Jul 26;620(7973):344–50. doi: 10.1038/s41586-023-06193-3 (PMC10727985; doi:10.1038/s41586-023-06193-3)
Supplement: Supplementary file 7 — Source Data Fig. 4 [file 41586_2023_6193_MOESM7_ESM.xlsx]

## Sheet: Fig4a
Age	eNd
114	0.6
114	-0.5
90	2.8
90	2.5
86	2
86	2
86	-0.1
90	2
85	2.6
86	1.8
90	2.3
90	3.8
103	0.8
100	3.4
90	2.8
74	3.3
74	2.8
71.5	4
145	-11.3
145	-11.8
127	-11.9
127	-11.5
118	-6.2
118	-8.1
118	-5.5
118	-6.9
133	-7.1
120	-9.1
120	-11.5

## Sheet: Fig4b
Age	εNd(i)
106.3	-19.1702
106.3	-19.1702
105	-13.1161
105	-10.0862
105	-11.0153
105	-13.077
105	-10.0862
105	-11.0153
102.7	3.72412
102.7	3.72412
101.8	3.49517
101.8	3.49517
100.3	1.91018
100.3	1.91018
100	2.00481
100	2.00481
100	0.88607
100	-0.303423
100	1.05566
100	0.575891
100	1.28926
100	1.51848
100	1.39375
98.1	3.66804
98.1	3.66804
98	0.79685
98	0.79497
98	0.347573
98	1.29824
97	0.0747898
97	1.11206
97	1.79801
97	1.26845
97	0.107842
97	0.63571
97	1.50638
97	1.94571
97	1.81741
96	4.2333
96	4.09597
96	4.2333
96	4.09597
96	0.819206
94.4	4.09089
94.4	3.87974
94.4	4.09089
94.4	3.87974
94.2	4.0628
94.2	4.0628
93	0.72264
93	1.61621
89.6	2.35646
89.6	2.50898
89.6	2.52641
89.6	2.35646
89.6	2.50898
89.6	2.52641
88	2.7613
87	2.5238
