# Supplementary material for: Rift-induced disruption of cratonic keels drives kimberlite volcanism
Source: Nature. 2023 Jul 26;620(7973):344–50. doi: 10.1038/s41586-023-06193-3 (PMC10727985; doi:10.1038/s41586-023-06193-3)
Supplement: Supplementary file 9 — Source Data Extended Data Fig. 2 [file 41586_2023_6193_MOESM9_ESM.zip]

Archive with 16 entries (15 files):
- 41586_2023_6193_MOESM9_ESM/
- __MACOSX/._41586_2023_6193_MOESM9_ESM
- 41586_2023_6193_MOESM9_ESM/CORRELATIONS_500Myr_5MryRes_dFrag9Myr_Kim.pdf
- __MACOSX/41586_2023_6193_MOESM9_ESM/._CORRELATIONS_500Myr_5MryRes_dFrag9Myr_Kim.pdf
- 41586_2023_6193_MOESM9_ESM/BN_correl.txt
- __MACOSX/41586_2023_6193_MOESM9_ESM/._BN_correl.txt
- 41586_2023_6193_MOESM9_ESM/COND_CORR_500Myr_5MryRes_dFrag9Myr_Kim.pdf
- __MACOSX/41586_2023_6193_MOESM9_ESM/._COND_CORR_500Myr_5MryRes_dFrag9Myr_Kim.pdf
- 41586_2023_6193_MOESM9_ESM/Emp_correl.txt
- __MACOSX/41586_2023_6193_MOESM9_ESM/._Emp_correl.txt
- 41586_2023_6193_MOESM9_ESM/Cond_correl.txt
- __MACOSX/41586_2023_6193_MOESM9_ESM/._Cond_correl.txt
- 41586_2023_6193_MOESM9_ESM/41586_2023_6193_MOESM9_ESM.xlsx
- __MACOSX/41586_2023_6193_MOESM9_ESM/._41586_2023_6193_MOESM9_ESM.xlsx
- 41586_2023_6193_MOESM9_ESM/TEST_500Myr_5MryRes_dFrag9Myr_Kim.uninet
- __MACOSX/41586_2023_6193_MOESM9_ESM/._TEST_500Myr_5MryRes_dFrag9Myr_Kim.uninet
