# Supplementary material for: Rift-induced disruption of cratonic keels drives kimberlite volcanism
Source: Nature. 2023 Jul 26;620(7973):344–50. doi: 10.1038/s41586-023-06193-3 (PMC10727985; doi:10.1038/s41586-023-06193-3)
Supplement: Supplementary file 9 — Source Data Extended Data Fig. 2 [file 41586_2023_6193_MOESM9_ESM.zip › 41586_2023_6193_MOESM9_ESM/BN_correl.txt]

Node	BN_corr
dFrag_5e5_9Myr	0.179398
dFrag_5e5_9Myr_lag5	0.236859
dFrag_5e5_9Myr_lag10	0.363475
dFrag_5e5_9Myr_lag15	0.358673
dFrag_5e5_9Myr_lag20	0.459462
dFrag_5e5_9Myr_lag25	0.610716
dFrag_5e5_9Myr_lag30	0.466354
dFrag_5e5_9Myr_lag35	0.318675
dFrag_5e5_9Myr_lag40	0.373477
dFrag_5e5_9Myr_lag45	0.267326
dFrag_5e5_9Myr_lag50	0.256241
#### RANK CORRELATIONS BELOW ####
dFrag_5e5_9Myr	0.171543
dFrag_5e5_9Myr_lag5	0.226716
dFrag_5e5_9Myr_lag10	0.349033
dFrag_5e5_9Myr_lag15	0.344371
dFrag_5e5_9Myr_lag20	0.442708
dFrag_5e5_9Myr_lag25	0.592657
dFrag_5e5_9Myr_lag30	0.449473
dFrag_5e5_9Myr_lag35	0.305615
dFrag_5e5_9Myr_lag40	0.35875
dFrag_5e5_9Myr_lag45	0.256044
dFrag_5e5_9Myr_lag50	0.245367
