# Supplementary material for: Rift-induced disruption of cratonic keels drives kimberlite volcanism
Source: Nature. 2023 Jul 26;620(7973):344–50. doi: 10.1038/s41586-023-06193-3 (PMC10727985; doi:10.1038/s41586-023-06193-3)
Supplement: Supplementary file 9 — Source Data Extended Data Fig. 2 [file 41586_2023_6193_MOESM9_ESM.zip › 41586_2023_6193_MOESM9_ESM/Emp_correl.txt]

Node	Emp_corr
dFrag_5e5_9Myr	0.214079
dFrag_5e5_9Myr_lag5	0.247868
dFrag_5e5_9Myr_lag10	0.364044
dFrag_5e5_9Myr_lag15	0.346118
dFrag_5e5_9Myr_lag20	0.454897
dFrag_5e5_9Myr_lag25	0.604825
dFrag_5e5_9Myr_lag30	0.442729
dFrag_5e5_9Myr_lag35	0.319751
dFrag_5e5_9Myr_lag40	0.370013
dFrag_5e5_9Myr_lag45	0.259371
dFrag_5e5_9Myr_lag50	0.261073
