# Supplementary material for: Rift-induced disruption of cratonic keels drives kimberlite volcanism
Source: Nature. 2023 Jul 26;620(7973):344–50. doi: 10.1038/s41586-023-06193-3 (PMC10727985; doi:10.1038/s41586-023-06193-3)
Supplement: Supplementary file 9 — Source Data Extended Data Fig. 2 [file 41586_2023_6193_MOESM9_ESM.zip › 41586_2023_6193_MOESM9_ESM/Cond_correl.txt]

Node	Cond_corr
dFrag_5e5_9Myr	0.171543
dFrag_5e5_9Myr_lag5	0.179727
dFrag_5e5_9Myr_lag10	0.283472
dFrag_5e5_9Myr_lag15	0.232078
dFrag_5e5_9Myr_lag20	0.3379
dFrag_5e5_9Myr_lag25	0.512669
dFrag_5e5_9Myr_lag30	0.296551
dFrag_5e5_9Myr_lag35	0.0911522
dFrag_5e5_9Myr_lag40	0.265177
dFrag_5e5_9Myr_lag45	0.146062
dFrag_5e5_9Myr_lag50	0.207418
