# Supplementary material for: Rift-induced disruption of cratonic keels drives kimberlite volcanism
Source: Nature. 2023 Jul 26;620(7973):344–50. doi: 10.1038/s41586-023-06193-3 (PMC10727985; doi:10.1038/s41586-023-06193-3)
Supplement: Supplementary file 9 — Source Data Extended Data Fig. 2 [file 41586_2023_6193_MOESM9_ESM.zip › 41586_2023_6193_MOESM9_ESM/41586_2023_6193_MOESM9_ESM.xlsx]

## Sheet: EDFig2a
These data are supplied within this zipped folder

## Sheet: EDFig2b
The source data used to produce these plots can be found in Supplementary Dataset 1

## Sheet: EDFig2c
The source data used to produce these plots can be found in Supplementary Dataset 1

## Sheet: EDFig2c_inset
AgeGa	CumDistrib
0	1
0.0300692	0.973184
0.0440295	0.96064
0.0744919	0.936149
0.0935313	0.921216
0.117645	0.899711
0.134146	0.887167
0.20649	0.82564
0.221722	0.814291
0.249644	0.7898
0.264876	0.778451
0.296608	0.753363
0.310569	0.741416
0.338491	0.717522
0.354991	0.703783
0.382915	0.681084
0.404491	0.662566
0.443836	0.629115
0.488259	0.592677
0.530144	0.558031
0.577107	0.520399
0.60122	0.498894
0.629152	0.483365
0.66089	0.463057
0.681203	0.450514
0.714213	0.431401
0.734524	0.417066
0.766263	0.397953
0.787845	0.384812
0.823394	0.363908
0.841127	0.351957
0.87775	0.330852
0.895145	0.319868
0.931767	0.297254
0.948246	0.286701
0.985785	0.264303
1.00547	0.255043
1.06502	0.246653
1.09204	0.242566
1.14838	0.235037
1.17769	0.230519
1.23449	0.222991
1.26426	0.218904
1.32234	0.210992
1.35123	0.207393
1.41078	0.19964
1.43555	0.195763
1.49333	0.187178
1.52163	0.184133
1.5806	0.176658
1.60949	0.171949
1.66786	0.164474
1.69321	0.160596
1.75218	0.152843
1.77989	0.148967
1.83885	0.140937
1.86656	0.137337
1.92553	0.129584
1.95265	0.125707
2.01161	0.117677
2.04286	0.113247
2.0977	0.106325
2.12364	0.101616
2.18437	0.0944182
2.20855	0.090818
2.26692	0.0827877
2.29577	0.0779677
2.35544	0.0714317
2.38329	0.0664482
2.43898	0.0592877
2.46616	0.0546159
2.52451	0.0496389
2.55368	0.0483978
2.618	0.0471642
2.64121	0.0452981
2.70619	0.043441
2.73404	0.0418878
2.7957	0.0406537
2.82289	0.0387884
2.88654	0.0375547
2.91174	0.0366246
2.97473	0.0347671
3.00059	0.0335253
3.06425	0.0319797
3.09143	0.0313619
3.1531	0.0285685
3.19951	0.0270193
3.27643	0.024541
3.33146	0.0226818
3.36064	0.0214407
3.42032	0.0195825
3.45015	0.0180296
3.50789	0.0172807
3.58146	0.0146089
3.64717	0.0109277
3.7429	0.00960445
3.83218	0.00592824
3.99862	0.00126078

## Sheet: EDFig2d
The source data used to produce these plots can be found in Supplementary Dataset 1
