# Supplementary material for: Rift-induced disruption of cratonic keels drives kimberlite volcanism
Source: Nature. 2023 Jul 26;620(7973):344–50. doi: 10.1038/s41586-023-06193-3 (PMC10727985; doi:10.1038/s41586-023-06193-3)
Supplement: Supplementary file 10 — Source Data Extended Data Fig. 3 [file 41586_2023_6193_MOESM10_ESM.zip]

Archive with 28 entries (27 files):
- ExtendedDataFig3/
- __MACOSX/._ExtendedDataFig3
- ExtendedDataFig3/Kimberlites500_0Ma.dbf
- __MACOSX/ExtendedDataFig3/._Kimberlites500_0Ma.dbf
- ExtendedDataFig3/Consorem.prj
- __MACOSX/ExtendedDataFig3/._Consorem.prj
- ExtendedDataFig3/ExtendedDataFig3.xlsx
- __MACOSX/ExtendedDataFig3/._ExtendedDataFig3.xlsx
- ExtendedDataFig3/Kimberlites500_0Ma.shp
- __MACOSX/ExtendedDataFig3/._Kimberlites500_0Ma.shp
- ExtendedDataFig3/Kimberlites500_0Ma.cpg
- __MACOSX/ExtendedDataFig3/._Kimberlites500_0Ma.cpg
- ExtendedDataFig3/Kimberlites500_0Ma.shx
- __MACOSX/ExtendedDataFig3/._Kimberlites500_0Ma.shx
- ExtendedDataFig3/Kimberlites500_0Ma.qmd
- __MACOSX/ExtendedDataFig3/._Kimberlites500_0Ma.qmd
- ExtendedDataFig3/Consorem.qmd
- __MACOSX/ExtendedDataFig3/._Consorem.qmd
- ExtendedDataFig3/Consorem.shx
- __MACOSX/ExtendedDataFig3/._Consorem.shx
- ExtendedDataFig3/Consorem.cpg
- __MACOSX/ExtendedDataFig3/._Consorem.cpg
- ExtendedDataFig3/Consorem.shp
- __MACOSX/ExtendedDataFig3/._Consorem.shp
- ExtendedDataFig3/Consorem.dbf
- __MACOSX/ExtendedDataFig3/._Consorem.dbf
- ExtendedDataFig3/Kimberlites500_0Ma.prj
- __MACOSX/ExtendedDataFig3/._Kimberlites500_0Ma.prj
