# Supplementary material for: Rift-induced disruption of cratonic keels drives kimberlite volcanism
Source: Nature. 2023 Jul 26;620(7973):344–50. doi: 10.1038/s41586-023-06193-3 (PMC10727985; doi:10.1038/s41586-023-06193-3)
Supplement: Supplementary file 10 — Source Data Extended Data Fig. 3 [file 41586_2023_6193_MOESM10_ESM.zip › ExtendedDataFig3/ExtendedDataFig3.xlsx]

## Sheet: EDFig3a
These plots were generated from the GIS shapefiles for kimberlites provided in this folder

## Sheet: EDFig3b
LithoRef18	LITHO1.0
Thickness_km	Thickness_km
87.1563	98.4094
212.334	270.388
212.334	270.388
212.334	270.388
212.334	270.388
190.492	251.833
87.1563	108.112
212.334	270.388
154.724	143.49
188.247	237.347
212.334	270.388
212.334	270.388
212.334	270.388
212.334	270.388
180.828	212.759
189.977	211.983
87.1563	108.112
212.334	270.388
154.724	143.49
87.1563	108.112
165.339	220.105
186.824	245.079
189.977	211.983
189.977	209.295
87.1563	101.644
87.1563	108.112
87.1563	98.4094
56.8697	50.0353
186.824	217.99
193.214	274.578
87.1563	98.4094
211.169	288.735
212.334	270.388
87.1563	98.4094
212.334	270.388
87.1563	108.112
197.748	268.26
189.977	211.983
197.748	269.4
186.824	244.662
87.1563	101.644
197.748	270.253
87.1563	108.112
87.1563	98.4094
201.683	283.902
87.1563	108.112
150.835	210.848
197.748	269.783
170.633	192.809
85.937	82.4784
150.835	209.187
212.334	268.937
212.334	270.388
212.334	270.388
197.748	270.824
204.551	252.715
117.491	128.536
170.633	182.101
204.551	273.406
197.748	269.382
197.748	269.382
197.748	267.461
197.748	256.227
197.748	272.462
103.3	123.767
197.748	270.838
197.748	270.253
197.748	269.4
171.112	220.811
197.407	246.178
197.748	272.757
197.748	269.382
197.748	255.862
197.748	269.4
189.977	211.983
197.748	269.382
167.738	201.353
189.977	211.983
227.041	314.575
227.041	314.575
102.973	96.0909
167.738	226.37
227.041	314.575
188.806	231.592
212.334	261.888
165.358	245.601
206.554	258.799
168.05	157.775
156.903	170.357
227.041	314.575
212.334	262.4
187.181	251.634
182.415	246.128
187.181	248.683
157.358	207.094
197.748	269.382
168.05	148.083
157.358	233.823
165.358	237.201
197.748	267.519
169.433	201.374
157.358	234.843
157.358	229.607
212.334	261.888
212.334	264.883
202.44	260.671
169.433	201.374
165.358	250.993
212.334	261.888
170.633	192.809
165.151	162.643
216.375	288.186
134.513	144.227
165.151	156.719
134.513	140.844
170.633	186.042
165.151	153.928
165.151	152.425
134.513	141.818
164.929	237.276
165.579	213.913
165.151	152.425
164.929	246.081
227.041	315.447
170.633	192.809
165.151	153.755
170.633	192.809
204.551	276.74
165.151	153.755
165.151	156.719
165.358	215.651
193.259	275.86
164.929	237.276
164.929	237.276
193.259	284.077
164.929	237.276
227.041	314.226
164.929	243.522
149.859	157.842
208.256	291.128
164.929	243.522
163.423	235.094
163.423	243.915
170.633	185.797
164.929	237.276
149.859	127.949
156.903	152.92
163.288	212.331
202.976	274.254
165.151	162.643
103.147	98.3293
163.423	235.094
163.423	226.738
204.551	245.428
165.151	162.643
193.259	286.113
164.929	233.132
193.259	288.016
191.253	248.896
163.423	235.094
103.3	124.292
165.151	152.425
171.112	220.811
193.259	285.937
164.929	239.663
193.259	289.677
193.259	277.802
193.259	287.993
198.881	262.167
103.3	132.158
169.433	201.374
156.903	170.357
157.005	209.443
208.256	280.637
193.259	279.71
193.259	284.091
204.551	272.312
94.1853	74.5184
208.256	283.955
169.433	201.374
193.259	284.091
193.259	284.077
156.903	153.377
193.259	287.591
193.259	287.993
165.151	156.719
193.259	284.077
193.259	284.077
85.4695	89.6327
90.2339	67.1217
167.738	201.353
156.903	148.617
156.903	148.617
156.903	153.377
164.929	237.462
193.259	289.91
193.259	277.802
193.259	284.077
165.585	204.37
193.259	284.077
193.259	286.113
163.288	200.93
163.288	209.181
193.259	287.993
193.259	289.91
193.259	284.077
193.259	284.077
90.2339	67.1217
167.738	218.863
163.423	235.094
193.259	288.016
163.288	215.018
156.903	152.92
90.1608	155.435
167.738	221.892
90.2339	72.0083
156.903	157.321
176.11	217.851
176.11	217.851
193.259	289.91
163.288	199.653
150.835	210.848
149.859	198.122
204.551	261.45
163.423	235.094
163.288	209.181
193.259	288.016
163.288	199.653
163.288	209.181
204.551	249.498
163.288	208.885
163.288	209.181
163.288	212.307
165.585	204.66
52.7973	55.8895
169.086	232.818
163.288	199.653
163.288	212.189
163.288	209.398
163.288	212.331
163.288	208.885
163.288	218.405
163.288	211.829
163.288	209.181
52.7973	58.9927
52.7973	58.9927
163.423	235.094
163.288	212.189
163.288	208.885
163.288	209.181
163.288	209.181
163.288	212.189
163.288	218.405
163.288	212.331
163.288	199.653
52.7973	55.8895
163.288	200.93
163.288	215.018
163.288	212.189
163.288	209.181
163.288	212.307
163.288	198.183
163.288	199.076
163.288	212.307
163.288	209.181
156.903	139.353
163.288	209.181
163.288	209.181
163.288	209.181
163.288	215.365
163.288	209.181
204.551	268.267
165.151	152.425
156.903	170.357
163.288	212.189
163.288	199.076
149.859	167.865
163.423	220.841
163.288	212.307
163.288	199.653
163.288	209.181
163.288	209.181
163.423	204.668
163.288	209.398
163.423	220.841
169.433	201.374
156.903	150.622
163.288	212.307
163.288	199.653
163.288	199.653
163.288	212.307
173.432	184.418
167.738	203.759
155.905	195.946
163.288	195.01
163.288	212.307
163.288	212.189
163.288	212.189
178.433	256.988
172.764	247.439
165.579	203.242
156.903	157.321
163.288	218.405
167.738	201.773
93.1998	105.821
168.691	221.695
167.738	201.773
167.738	202.19
163.288	199.653
163.288	218.405
167.738	203.55
165.579	210.768
204.551	241.584
155.905	195.946
165.585	204.911
75.5361	81.976
167.738	214.466
165.579	210.768
205.204	269.465
198.881	263.352
164.9	214.504
165.585	214.527
165.585	204.911
165.585	204.66
165.579	209.179
165.579	212.67
205.204	274.266
206.554	261.148
165.579	201.44
163.288	203.266
168.691	225.403
127.627	193.052
165.579	212.145
206.554	261.148
163.288	209.181
206.554	261.148
174.708	202.844
165.579	201.44
177.395	124.042
198.881	256.228
138.444	84.1461
205.204	272.055
181.363	241.67
138.444	96.638
167.738	222.806
206.554	261.148
167.738	212.339
165.579	213.913
211.169	278.669
174.708	185.07
181.363	240.407
181.363	240.407
181.363	238.502
181.363	235.665
192.217	214.907
167.738	212.339
165.579	201.44
168.691	228.578
206.554	259.768
154.523	215.557
181.363	240.407
181.363	240.407
165.579	213.913
156.545	203.551
206.554	259.153
154.523	191
174.708	185.07
154.523	213.36
174.708	167.903
174.708	185.07
181.363	241.67
181.363	232.85
170.633	192.809
168.691	228.578
206.554	259.768
154.523	191
174.708	137.655
181.363	241.67
206.554	258.913
174.708	185.07
172.764	245.419
165.579	202.377
167.738	212.339
206.554	259.491
206.554	259.153
206.554	259.645
154.523	213.36
131.851	178.95
181.363	240.407
169.086	244.024
206.554	258.799
168.691	220.1
168.691	227.114
181.363	240.407
181.363	240.407
181.363	235.665
169.086	238.562
90.2339	67.1217
205.204	269.356
165.579	209.521
162.295	161.334
206.554	261.148
211.169	286.107
156.545	200.749
211.169	288.028
206.554	259.153
168.691	223.674
131.851	178.95
177.687	231.383
162.295	159.867
165.579	211.144
206.554	259.153
200.704	248.917
162.295	165.731
200.704	248.917
165.579	211.144
200.704	264.255
206.554	261.148
206.554	258.799
206.554	258.799
206.554	259.645
206.554	259.645
156.545	141.619
206.554	258.799
206.554	258.799
206.554	259.645
206.554	259.519
162.295	162.808
156.545	203.551
156.545	203.551
204.551	252.54
154.242	99.0037
165.579	208.751
162.295	160.834
168.691	228.301
211.169	288.028
162.295	162.808
169.086	220.255
192.217	252.234
165.579	209.521
169.086	232.818
165.579	208.751
165.579	208.751
168.691	223.674
165.579	213.913
165.579	201.44
206.554	259.491
156.545	155.951
165.579	208.751
165.579	208.751
192.217	219.429
168.691	219.977
165.579	211.37
162.295	159.867
162.295	160.834
165.139	174.577
165.579	208.751
165.579	208.751
154.03	202.212
162.295	159.867
156.545	155.951
165.579	213.913
156.545	155.951
168.691	223.674
156.545	155.951
206.554	259.645
168.691	219.198
168.691	226.533
168.691	226.533
168.691	228.578
183.734	238.784
174.708	167.903
183.734	248.135
183.734	248.135
165.579	207.992
165.579	209.179
165.579	209.179
156.545	206.129
168.691	228.578
211.169	287.325
165.579	213.633
211.169	286.107
168.691	228.578
168.691	228.578
165.579	209.179
168.691	219.182
168.691	223.674
160.363	204.153
211.169	285.636
166.306	215.403
178.892	242.194
206.554	258.799
168.691	219.182
168.691	228.301
183.734	248.135
162.295	163.427
165.579	209.843
165.579	209.179
165.579	208.751
168.691	226.533
156.545	203.551
206.554	258.652
211.169	285.636
168.691	223.409
168.691	228.578
183.734	248.135
165.579	207.992
165.579	207.992
177.395	118.417
165.579	203.607
165.579	209.521
165.579	211.144
168.691	228.918
198.881	237.184
211.169	297.225
211.169	278.669
168.691	219.198
168.691	223.175
160.363	204.153
169.086	238.562
156.545	203.551
165.139	174.577
165.579	211.37
168.691	224.179
165.579	210.197
165.579	210.22
168.691	218.651
206.554	258.913
168.691	219.198
168.691	220.998
165.579	209.179
165.579	209.179
168.691	229.114
110.224	111.632
160.363	204.153
165.579	209.179
156.545	203.551
211.169	288.028
168.691	219.198
103.3	117.005
167.738	219.632
168.691	228.301
192.217	244.934
192.217	244.613
110.224	111.632
168.691	227.68
183.734	246.378
138.444	96.638
192.217	214.907
177.395	124.042
165.579	208.751
211.169	293.301
168.691	219.182
168.778	249.695
198.881	237.184
193.65	197
189.333	218.868
138.444	84.1461
168.691	223.674
168.691	219.198
172.101	150.694
168.691	219.571
168.691	219.827
198.881	237.184
165.579	203.607
168.691	214.953
198.881	240.842
177.395	151.831
61.0579	59.5343
189.333	214.417
168.691	219.198
75.5361	75.442
192.217	238.611
172.775	226.979
177.395	127.946
62.6434	75.3136
168.691	218.651
168.691	219.827
167.738	224.808
75.5361	135.052
177.395	187.125
127.627	182.776
172.775	232.436
169.086	243.871
168.691	228.918
190.938	264.027
170.633	186.042
127.627	182.997
165.358	197.374
177.395	205.344
168.691	219.559
193.65	197
157.547	163.913
157.547	154.777
157.547	151.732
167.738	226.909
167.738	224.808
193.65	202.178
201.683	282.535
193.65	196.006
75.5361	135.052
192.217	214.907
172.775	228.903
172.775	232.972
193.65	198.095
75.5361	77.0294
75.5361	77.0294
75.5361	106.113
166.306	154.19
193.65	196.006
172.764	240.675
172.775	232.972
172.764	240.675
172.764	245.419
172.764	245.419
172.764	247.439
170.028	80.2107
191.579	252.693
154.242	114.773
165.358	197.374
127.627	197.422
136.461	117.493
154.242	114.773
167.738	218.021
174.929	164.771
165.358	210.484
157.547	167.177
75.5361	95.7268
127.627	197.422
127.627	197.422
157.547	167.177
174.929	176.309
165.358	210.494
183.734	237.845
157.547	154.777
75.5361	100.363
178.081	193.254
165.358	220.626
165.358	197.374
103.3	103.374
178.436	112.68
157.547	154.777
154.242	109.835
165.358	201.934
165.358	229.864
149.805	129.819
177.395	185.896
61.0579	59.5343
183.734	249.124
183.734	251.071
174.929	164.717
174.929	165.944
174.929	164.771
165.358	222.073
165.358	222.073
165.358	199.032
162.295	161.757
75.5361	64.6392
165.358	233.736
165.358	205.33
165.358	201.934
165.358	207.052
174.929	167.452
165.358	203.95
165.358	201.934
165.358	202.506
61.0579	59.5343
165.358	203.95
165.358	206.639
165.358	206.639
165.358	203.95
165.358	206.639
75.5361	64.7755
165.358	200.53
165.358	198.361
61.0579	59.5343
154.242	109.835
172.101	162.723
172.101	162.723
165.358	208.551
165.358	212.09
165.358	208.551
165.358	208.551
165.358	204.253
165.358	201.934
165.358	240.491
165.358	214.091
174.929	165.815
62.5834	61.083
154.242	68.5754
165.358	208.551
62.5834	68.2007
165.358	208.551
172.101	144.691
172.101	158.623
62.5834	60.3175
62.5834	66.2048
62.5834	64.1136
62.5834	64.1136
165.358	200.157
69.144	120.951
62.5834	57.3388
165.358	212.09
165.358	197.374
172.101	160.134
147.032	145.224
165.358	202.506
147.032	149.302
154.154	159.178
154.154	176.06
154.154	176.06
172.101	150.527
154.154	159.178
195.034	217.573
168.691	221.582
198.881	262.167
168.691	223.674
168.691	223.674
168.691	219.827
168.691	228.301
168.691	228.049
93.1998	106.421

## Sheet: EDFig3c
These plots were generated from the GIS shapefiles for kimberlites and continent-ocean boundaries. The associated data-files can be accessed at the following link: https://www.doi.org/10.5281/zenodo.7849141

## Sheet: EDFig3d
These plots were generated from the GIS shapefiles for kimberlites and continent-ocean boundaries. The associated data-files can be accessed at the following link: https://www.doi.org/10.5281/zenodo.7849141
