# Supplementary material for: Rift-induced disruption of cratonic keels drives kimberlite volcanism
Source: Nature. 2023 Jul 26;620(7973):344–50. doi: 10.1038/s41586-023-06193-3 (PMC10727985; doi:10.1038/s41586-023-06193-3)
Supplement: Supplementary file 11 — Source Data Extended Data Fig. 4 [file 41586_2023_6193_MOESM11_ESM.xlsx]

## Sheet: EDFig4a
The source data used to produce these plots can be found in Supplementary Dataset 2.

## Sheet: EDFig4b
These data-files can be accessed at the following link: https://www.doi.org/10.5281/zenodo.7849141
