# Supplementary material for: Rift-induced disruption of cratonic keels drives kimberlite volcanism
Source: Nature. 2023 Jul 26;620(7973):344–50. doi: 10.1038/s41586-023-06193-3 (PMC10727985; doi:10.1038/s41586-023-06193-3)
Supplement: Supplementary file 12 — Source Data Extended Data Fig. 5 [file 41586_2023_6193_MOESM12_ESM.xlsx]

## Sheet: EDFig5
Extended Data Fig. 5 was generated using the data-files available at the following link: https://www.doi.org/10.5281/zenodo.7849141
