# Supplementary material for: Rift-induced disruption of cratonic keels drives kimberlite volcanism
Source: Nature. 2023 Jul 26;620(7973):344–50. doi: 10.1038/s41586-023-06193-3 (PMC10727985; doi:10.1038/s41586-023-06193-3)
Supplement: Supplementary file 13 — Source Data Extended Data Fig. 6 [file 41586_2023_6193_MOESM13_ESM.zip]

Archive with 5 entries (5 files):
- UNINET_1000Myr_5MryRes_LIPstartSum5Myr_dFrag9Myr/BN_correl.txt
- UNINET_1000Myr_5MryRes_LIPstartSum5Myr_dFrag9Myr/Cond_correl.txt
- UNINET_1000Myr_5MryRes_LIPstartSum5Myr_dFrag9Myr/COND_CORR_1000Myr_5MryRes_LIPstartSum5Myr_dFrag9Myr.pdf
- UNINET_1000Myr_5MryRes_LIPstartSum5Myr_dFrag9Myr/Emp_correl.txt
- UNINET_1000Myr_5MryRes_LIPstartSum5Myr_dFrag9Myr/TEST_1000Myr_5MryRes_LIPstartSum5Myr_dFrag9Myr.uninet
