# Supplementary material for: Rift-induced disruption of cratonic keels drives kimberlite volcanism
Source: Nature. 2023 Jul 26;620(7973):344–50. doi: 10.1038/s41586-023-06193-3 (PMC10727985; doi:10.1038/s41586-023-06193-3)
Supplement: Supplementary file 13 — Source Data Extended Data Fig. 6 [file 41586_2023_6193_MOESM13_ESM.zip › UNINET_1000Myr_5MryRes_LIPstartSum5Myr_dFrag9Myr/BN_correl.txt]

Node	BN_corr
LIPstart_rollsum5Myr	0.142881
LIPstart_rollsum5Myr_lag5	0.220331
LIPstart_rollsum5Myr_lag10	0.282515
LIPstart_rollsum5Myr_lag15	0.199114
LIPstart_rollsum5Myr_lag20	0.109225
LIPstart_rollsum5Myr_lag25	0.089148
LIPstart_rollsum5Myr_lag30	0.0833516
LIPstart_rollsum5Myr_lag35	0.144026
LIPstart_rollsum5Myr_lag40	0.148895
LIPstart_rollsum5Myr_lag45	0.143783
LIPstart_rollsum5Myr_lag50	0.149888
#### RANK CORRELATIONS BELOW ####
LIPstart_rollsum5Myr	0.136558
LIPstart_rollsum5Myr_lag5	0.210828
LIPstart_rollsum5Myr_lag10	0.270687
LIPstart_rollsum5Myr_lag15	0.190455
LIPstart_rollsum5Myr_lag20	0.104354
LIPstart_rollsum5Myr_lag25	0.0851583
LIPstart_rollsum5Myr_lag30	0.079618
LIPstart_rollsum5Myr_lag35	0.137654
LIPstart_rollsum5Myr_lag40	0.142316
LIPstart_rollsum5Myr_lag45	0.137421
LIPstart_rollsum5Myr_lag50	0.143267
