# Supplementary material for: Rift-induced disruption of cratonic keels drives kimberlite volcanism
Source: Nature. 2023 Jul 26;620(7973):344–50. doi: 10.1038/s41586-023-06193-3 (PMC10727985; doi:10.1038/s41586-023-06193-3)
Supplement: Supplementary file 13 — Source Data Extended Data Fig. 6 [file 41586_2023_6193_MOESM13_ESM.zip › UNINET_1000Myr_5MryRes_LIPstartSum5Myr_dFrag9Myr/Cond_correl.txt]

Node	Cond_corr
LIPstart_rollsum5Myr	0.136558
LIPstart_rollsum5Myr_lag5	0.191397
LIPstart_rollsum5Myr_lag10	0.245264
LIPstart_rollsum5Myr_lag15	0.142877
LIPstart_rollsum5Myr_lag20	0.0417251
LIPstart_rollsum5Myr_lag25	-0.000751026
LIPstart_rollsum5Myr_lag30	-0.0333432
LIPstart_rollsum5Myr_lag35	0.0207622
LIPstart_rollsum5Myr_lag40	0.0358135
LIPstart_rollsum5Myr_lag45	0.0509735
LIPstart_rollsum5Myr_lag50	0.0726894
