# Supplementary material for: Rift-induced disruption of cratonic keels drives kimberlite volcanism
Source: Nature. 2023 Jul 26;620(7973):344–50. doi: 10.1038/s41586-023-06193-3 (PMC10727985; doi:10.1038/s41586-023-06193-3)
Supplement: Supplementary file 13 — Source Data Extended Data Fig. 6 [file 41586_2023_6193_MOESM13_ESM.zip › UNINET_1000Myr_5MryRes_LIPstartSum5Myr_dFrag9Myr/Emp_correl.txt]

Node	Emp_corr
LIPstart_rollsum5Myr	0.107763
LIPstart_rollsum5Myr_lag5	0.186982
LIPstart_rollsum5Myr_lag10	0.262205
LIPstart_rollsum5Myr_lag15	0.205634
LIPstart_rollsum5Myr_lag20	0.0955578
LIPstart_rollsum5Myr_lag25	0.0585207
LIPstart_rollsum5Myr_lag30	0.0478677
LIPstart_rollsum5Myr_lag35	0.139353
LIPstart_rollsum5Myr_lag40	0.156219
LIPstart_rollsum5Myr_lag45	0.156143
LIPstart_rollsum5Myr_lag50	0.139683
