# Supplementary material for: Rift-induced disruption of cratonic keels drives kimberlite volcanism
Source: Nature. 2023 Jul 26;620(7973):344–50. doi: 10.1038/s41586-023-06193-3 (PMC10727985; doi:10.1038/s41586-023-06193-3)
Supplement: Supplementary file 14 — Source Data Extended Data Fig. 7 [file 41586_2023_6193_MOESM14_ESM.xlsx]

## Sheet: EDFig7a_Fo<91.5_Sheared
Pressure	Temperature
4.9	1163
4.7	1140
4.8	1217
4.9	1250
5.8	1282
5.2	1190
4.7	1227
4.6	1306
5.3	1218

## Sheet: EDFig7a_Fo<91.5_Unsheared
Pressure	Temperature
3.8	926
3.7	908
4.7	1102
5.2	1176

## Sheet: EDFig7a_Fo>92_Unsheared
Pressure	Temperature
4.3	1067
4.4	987
4.4	994
4.2	968
3.7	938
3.8	907
3.5	895
3.1	759
2.4	656
3.7	668
3.1	765
3.3	910
2.6	784
4.3	1015
4	917
5.2	1037
4.9	1053
4.6	1030
4.7	1058
5.9	1159
4.6	1023

## Sheet: EDFig7b_Fo<91.5_sheared
Fo	CpxGnt
90.7	7
91.3	25
89.3	24
91.3	8
89.4	26
91.5	1
90.7	9
89.9	15

## Sheet: EDFig7b_Fo>92_unsheared
Fo	CpxGnt
92.6	4
93.5	5
93.5	4
93.4	4
92.3	14
92.3	2
92.5	7
92.6	0
92	12
92.4	0
92.4	3
92.2	5
92.2	4
93.1	5
93.3	1
92.6	3
93.2	3
93	8
92	10
93.6	1
93.2	8

## Sheet: EDFig7b_Fo<91.5_Unsheared
Fo	CpxGnt
90.8	13
91	10
89.8	17

## Sheet: EDFig7c_Fo<91.5_Sheared
Pressure	Fo
4.9	90.7
4.7	91.3
4.8	89.3
4.9	91.3
5.8	89.4
5.2	91.5
4.7	90.7
4.6	89.9

## Sheet: EDFig7c_Fo<91.5_Unsheared
Pressure	Fo
3.8	90.8
3.7	91
4.7	89.8
5.2	87.7

## Sheet: EDFig7c_Fo>92_Unsheared
Pressure	Fo
4.3	92.6
4.4	93.5
4.4	93.5
4.2	93.4
3.7	92.3
3.8	92.3
3.5	92.5
3.1	92.6
2.4	92
3.7	92.4
3.1	92.4
3.3	92.2
2.6	92.2
4.3	93.1
4	93.3
5.2	92.6
4.9	93.2
4.6	93
4.7	92
5.9	93.6
4.6	93.2

## Sheet: EDFig7d_Fo<91.5_Sheared
Pressure	CpxGnt
4.9	7
4.7	25
4.8	24
4.9	8
5.8	26
5.2	1
4.7	9
4.6	15

[truncated: 2 more sheets: EDFig7d_Fo<91.5_Unsheared, EDFig7d_Fo>92_unsheared]
