# Supplementary material for: Rift-induced disruption of cratonic keels drives kimberlite volcanism
Source: Nature. 2023 Jul 26;620(7973):344–50. doi: 10.1038/s41586-023-06193-3 (PMC10727985; doi:10.1038/s41586-023-06193-3)
Supplement: Supplementary file 15 — Source Data Extended Data Fig. 8 [file 41586_2023_6193_MOESM15_ESM.xlsx]

## Sheet: BultfonteinXenoliths
Temperature	Pressure
1029.9	4.5527
1025.5	4.1876
1070.4	4.847
982.7	4.1991
955.1	3.8518
939.2	4.0907
961.6	3.8291
729.8	2.738
915	3.7005
858.4	3.3959
1048.4	4.5351
935.2	4.1955
957.7	3.8096
908.7	3.8611
673.4	2.588
716	2.7276
957.1	4.3179
970.1	4.0063
995	4.4011
1000.4	4.2849
1034.1	4.414
858.9	3.5567
707.8	2.6549
987.1	4.2014
990.6	4.0339
987.3	4.0807

## Sheet: Finsch_equilibrated
Temperature	Pressure
1147.9	5.1609
1073.3	4.5923
1164.7	5.379
1050.7	4.5109
1124.9	5.0527
1108.6	4.6841
1125	5.2355
1123.8	4.9399
1151.4	5.0639
1156.5	5.1091

## Sheet: Finsch
Temperature	Pressure
1147.9	5.1609
1103.2	5.4414
1162.1	5.2019
1073.3	4.5923
1156	5.3197
1181.7	5.379
1178.1	5.3231
1164.7	5.379
1050.7	4.5109
1198.1	5.3746
1124.9	5.0527
1161.3	5.3665
1193.5	5.8734
1194.8	5.3709
1190.5	5.4273
1108.6	4.6841
1170.9	5.5874
1197.6	6.5278
1249.7	6.4944
1166.6	5.7829
1153	5.1128
1125	5.2355
1155.9	5.4399
1150.5	5.4399
1181.5	5.3245
1166	5.5517
1123.8	4.9399
1187.2	5.4316
1133.7	5.6747
1151.4	5.0639
1208.1	5.9282
1157.2	5.2526
1156.5	5.1091
1194.3	5.3631
1196	5.4175
1187.4	5.4013

## Sheet: Gibeon
Temperature	Pressure
1050.5	4.2758
1090.4	4.2837
1055.2	4.5019
939.8	3.7637
941.3	3.7799
1173.7	4.1695
1045.8	4.1782
1100.5	4.2648
917.5	3.4509
948.2	3.5881
1255.8	4.3404
1083.3	4.3691
1241.3	4.3087
966.8	3.7988
988.8	3.8095
908.9	3.4411
1183	4.0789
1218.7	3.9853
1242.3	4.2204
1234.8	4.0608
959.7	3.8639
928.1	3.6711
926.1	3.8008
1024.1	3.907
999	4.2599
1093.1	3.9192
1017.9	3.7791
1003.5	3.8275
991.7	3.9258
920.5	3.7397
1015.4	3.7213
1169.7	3.9951
1116.4	4.1941
1193.6	3.9696
1045.2	4.2249
1189.1	4.1693
1014.8	4.1711
978	3.5896
1069.1	4.434
1184.9	4.7932
941.9	3.3654
926.6	3.8282
1096.5	3.9705
935.1	3.7321
992.7	3.9667
1186.9	4.382
932.1	3.5086
1151.2	4.3715
1221.9	3.9856
965.7	3.846
1194.3	4.3585
1003.5	3.488
1088.3	3.8922
949.1	3.7697
1046.3	4.3195
927.4	3.7206
1207.5	4.0858
1230.6	4.1883
1195.5	4.246
1194.1	4.0567
1040.2	4.3872
1009.5	3.96
1128.9	4.2071
777.3	2.6608
874.9	3.1449

## Sheet: SomersetIsland
Temperature	Pressure
1106.7	4.4634
1075.1	4.4805
1110.9	4.2609
1120.1	4.4477
1059.5	4.1128
1159.1	4.5543
1047.7	4.1627
1114.6	4.1739
1135.7	4.5196
1155	4.2781
1149	4.2755
892.5	3.2959
1156.5	4.5347
1193.8	4.9391
784.8	2.6576
1025.9	3.8833
1138.1	4.7961
1063.2	3.8694
1170.6	4.7263
952.3	3.7457
1026	4.0037
1070.8	4.3132
1222.1	4.7834
1151.2	4.43
905.8	3.321
878.1	3.2881
993.9	3.7057
855.8	3.1134
1073.1	3.9306
896	3.4625
1125.7	4.0849
814.6	2.9524
908.6	3.4998
755	2.7406
1097.2	4.1335
916.6	3.2486
1150.3	4.1105
1054.1	4.0944
1069.2	3.9468
854.7	3.1091
1142.4	3.9925
776.9	2.8997
1201.1	4.5245
651.2	2.0875
704.3	2.0836
1089.7	4.0775
742.2	2.6057
734.8	2.4799
1178.2	4.3989
1103.3	3.9581
670.6	1.8308
874.8	3.3198
805.5	1.666
717.4	2.4523
712.6	2.1618
1095	4.0111
1191.4	4.4034
1081.1	4.2698
1127.4	4.0785
1057.5	3.8759
