# Supplementary material for: Rift-induced disruption of cratonic keels drives kimberlite volcanism
Source: Nature. 2023 Jul 26;620(7973):344–50. doi: 10.1038/s41586-023-06193-3 (PMC10727985; doi:10.1038/s41586-023-06193-3)
Supplement: Supplementary file 16 — Source Data Extended Data Fig. 10 [file 41586_2023_6193_MOESM16_ESM.xlsx]

## Sheet: EDFig10b
Age	87Sr/86Sr_i
85.6	0.704339
85.6	0.705333
85.6	0.705462
86.5	0.704844
86.5	0.703753
89.9	0.703294
100.7	0.704117
100.7	0.704412
114	0.704437
114	0.704932
114	0.707366
114	0.707711
118	0.708748
120	0.707524
120	0.708951
127	0.707587
127	0.707454
127	0.70755
127	0.707439
145	0.709911
145	0.708003
145	0.708798
145	0.709368
145	0.710908
150	0.707689

## Sheet: EDFig10c
Age	144Nd/143Nd_i
85.6	0.512754
86.5	0.512712
86.5	0.512739
89.9	0.512728
100.7	0.512693
114	0.512465
114	0.512117
118	0.512233
120	0.512109
127	0.512041
145	0.51201

## Sheet: EDFig10d
Age	206Pb/204Pb_i
85.6	19.2178
85.6	18.9418
85.6	18.9401
85.6	18.9954
86.5	18.6825
86.5	19.0228
89.9	19.0932
100.7	19.0296
100.7	18.6742
114	19.0172
114	19.0446
114	17.4612
118	17.6289
120	17.48
127	17.2177
127	17.2621
127	17.2243
127	17.2265
145	17.6358
145	17.633
150	17.3863

## Sheet: EDFig10e
Age	87Sr/86Sr
93	0.70321
93	0.70333
93	0.70453
93	0.70369
93	0.70362
93	0.70346
93	0.70331
95	0.70352
95	0.70354
89	0.70349
89	0.70348
85	0.70331
87	0.70478
84	0.70461
84	0.70457
85	0.70454
84	0.70449
84	0.70448
86	0.70445
85	0.70445
87	0.70434
114	0.70434
87	0.70429
85	0.70425
90	0.70398
86	0.70359
118	0.70882
118	0.70879
114	0.70769
126	0.70757
125	0.70746
127	0.70744
127	0.70744
122	0.70677
145	0.70677
145	0.70677
174	0.70722

## Sheet: EDFig10f
Age	eNd
114	0.6
114	-0.5
90	2.8
90	2.5
86	2
86	2
86	-0.1
90	2
85	2.6
86	1.8
90	2.3
90	3.8
103	0.8
100	3.4
90	2.8
74	3.3
74	2.8
71.5	4
145	-11.3
145	-11.8
127	-11.9
127	-11.5
118	-6.2
118	-8.1
118	-5.5
118	-6.9
133	-7.1
120	-9.1
120	-11.5
