# Supplementary material for: Rift-induced disruption of cratonic keels drives kimberlite volcanism
Source: Nature. 2023 Jul 26;620(7973):344–50. doi: 10.1038/s41586-023-06193-3 (PMC10727985; doi:10.1038/s41586-023-06193-3)
Supplement: Supplementary file 17 — Source Data Extended Data Fig. 11 [file 41586_2023_6193_MOESM17_ESM.xlsx]

## Sheet: EDFig11_top
Age	εNd(i)
106.3	-19.1702
106.3	-19.1702
105	-13.1161
105	-10.0862
105	-11.0153
105	-13.077
105	-10.0862
105	-11.0153
102.7	3.72412
102.7	3.72412
101.8	3.49517
101.8	3.49517
100.3	1.91018
100.3	1.91018
100	2.00481
100	2.00481
100	0.88607
100	-0.303423
100	1.05566
100	0.575891
100	1.28926
100	1.51848
100	1.39375
98.1	3.66804
98.1	3.66804
98	0.79685
98	0.79497
98	0.347573
98	1.29824
97	0.0747898
97	1.11206
97	1.79801
97	1.26845
97	0.107842
97	0.63571
97	1.50638
97	1.94571
97	1.81741
96	4.2333
96	4.09597
96	4.2333
96	4.09597
96	0.819206
94.4	4.09089
94.4	3.87974
94.4	4.09089
94.4	3.87974
94.2	4.0628
94.2	4.0628
93	0.72264
93	1.61621
89.6	2.35646
89.6	2.50898
89.6	2.52641
89.6	2.35646
89.6	2.50898
89.6	2.52641
88	2.7613
87	2.5238

## Sheet: EDFig11_base
Age	SrSr(i)
106.3	0.70833
106.3	0.70833
105	0.70829
105	0.706277
105	0.706978
105	0.70829
105	0.706277
105	0.706978
102.7	0.703788
102.7	0.703788
101.8	0.704604
101.8	0.704604
100.3	0.70425
100.3	0.70425
100	0.705213
100	0.705213
100	0.706553
100	0.708483
100	0.705176
100	0.705163
100	0.705173
100	0.705177
100	0.705202
98.1	0.704789
98.1	0.704789
98	0.707217
98	0.706299
98	0.706331
98	0.706688
97	0.70644
97	0.706226
97	0.706111
97	0.706061
97	0.705677
97	0.705667
97	0.705479
97	0.705205
97	0.705155
96	0.70396
96	0.703582
96	0.70396
96	0.703582
96	0.705751
94.4	0.703902
94.4	0.703515
94.4	0.703902
94.4	0.703515
94.2	0.703687
94.2	0.703687
93	0.707064
93	0.70548
89.6	0.704803
89.6	0.704243
89.6	0.704486
89.6	0.704803
89.6	0.704243
89.6	0.704486
88	0.704228
87	0.703996
